# Supplementary material for: Nanopore direct RNA sequencing reveals N6-methyladenosine and polyadenylation landscapes on long non-coding RNAs in Arabidopsis thaliana
Source: BMC Plant Biol. 2024 Nov 26;24:1126. doi: 10.1186/s12870-024-05845-4 (PMC11590578; doi:10.1186/s12870-024-05845-4)
Supplement: Supplementary file 2 — Supplementary Material 2 [file 12870_2024_5845_MOESM2_ESM.xlsx]

## Sheet: Data_summary
Table S1: Summary of RNA sequencing data.
Accession	Platform	Ecotype	Genotype	Stage & tissue	Reference
SRR11031293	Nanopore DRS	Col-0	wild-type	14-day seedling	Zhang et al., Nucleic Acids Res,2020
SRR11031294	Nanopore DRS	Col-0	wild-type	14-day seedling	Zhang et al., Nucleic Acids Res,2020
SRR11031291	Nanopore DRS	Col-0	wild-type	35-day floral bud	Zhang et al., Nucleic Acids Res,2020
SRR11031292	Nanopore DRS	Col-0	wild-type	35-day floral bud	Zhang et al., Nucleic Acids Res,2020
ERR3764345	Nanopore DRS	Col-0	wild-type	14-day seedling	Parker et al., Elife, 2020
ERR3764346	Nanopore DRS	Col-0	wild-type	14-day seedling	Parker et al., Elife, 2020
ERR3764347	Nanopore DRS	Col-0	wild-type	14-day seedling	Parker et al., Elife, 2020
ERR3764348	Nanopore DRS	Col-0	wild-type	14-day seedling	Parker et al., Elife, 2020
ERR3764349	Nanopore DRS	Col-0	wild-type	14-day seedling	Parker et al., Elife, 2020
ERR3764350	Nanopore DRS	Col-0	wild-type	14-day seedling	Parker et al., Elife, 2020
ERR3764351	Nanopore DRS	Col-0	wild-type	14-day seedling	Parker et al., Elife, 2020
ERR6196138	Nanopore DRS	Col-0	wild-type	14-day seedling	Qin et al., Genome Biol, 2022
ERR6196139	Nanopore DRS	Col-0	wild-type	14-day seedling	Qin et al., Genome Biol, 2022
ERR6196140	Nanopore DRS	Col-0	wild-type	14-day seedling	Qin et al., Genome Biol, 2022
SRR15216006	Nanopore DRS	Col-0	wild-type	6-day seedling	Xu et al., Adv Sci, 2022
SRR15216007	Nanopore DRS	Col-0	wild-type	6-day seedling	Xu et al., Adv Sci, 2022
SRR15216008	Nanopore DRS	Col-0	wild-type	6-day seedling	Xu et al., Adv Sci, 2022
ERR3764352	Nanopore DRS	Col-0	vir-1 mutant	14-day seedling	Parker et al., Elife, 2020
ERR3764353	Nanopore DRS	Col-0	vir-1 mutant	14-day seedling	Parker et al., Elife, 2020
ERR3764354	Nanopore DRS	Col-0	vir-1 mutant	14-day seedling	Parker et al., Elife, 2020
ERR3764355	Nanopore DRS	Col-0	vir-1 mutant	14-day seedling	Parker et al., Elife, 2020
ERR6196141	Nanopore DRS	Col-0	fip37-4 mutant	14-day seedling	Qin et al., Genome Biol, 2022
ERR6196142	Nanopore DRS	Col-0	fip37-4 mutant	14-day seedling	Qin et al., Genome Biol, 2022
ERR6196143	Nanopore DRS	Col-0	fip37-4 mutant	14-day seedling	Qin et al., Genome Biol, 2022
ERR6196144	Nanopore DRS	Col-0	mtb mutant	14-day seedling	Qin et al., Genome Biol, 2022
ERR6196145	Nanopore DRS	Col-0	mtb mutant	14-day seedling	Qin et al., Genome Biol, 2022
ERR6196146	Nanopore DRS	Col-0	mtb mutant	14-day seedling	Qin et al., Genome Biol, 2022
SRR15216003	Nanopore DRS	Col-0	fio1-2 mutant	6-day seedling	Xu et al., Adv Sci, 2022
SRR15216004	Nanopore DRS	Col-0	fio1-2 mutant	6-day seedling	Xu et al., Adv Sci, 2022
SRR15216005	Nanopore DRS	Col-0	fio1-2 mutant	6-day seedling	Xu et al., Adv Sci, 2022
SRR11279579	Illumina NGS	Col-0	wild-type	7-day seedling	Philips et al., Front Plant Sci, 2020
SRR11279594	Illumina NGS	Col-0	wild-type	7-day seedling	Philips et al., Front Plant Sci, 2020
SRR11279603	Illumina NGS	Col-0	wild-type	7-day seedling	Philips et al., Front Plant Sci, 2020
SRR11279611	Illumina NGS	Col-0	wild-type	7-day seedling	Philips et al., Front Plant Sci, 2020
SRR11279590	Illumina NGS	Col-0	wild-type	47-day flower	Philips et al., Front Plant Sci, 2020
SRR11279591	Illumina NGS	Col-0	wild-type	47-day flower	Philips et al., Front Plant Sci, 2020
SRR11279600	Illumina NGS	Col-0	wild-type	47-day flower	Philips et al., Front Plant Sci, 2020
SRR11279608	Illumina NGS	Col-0	wild-type	47-day flower	Philips et al., Front Plant Sci, 2020
