# Supplementary material for: Nanopore direct RNA sequencing reveals N6-methyladenosine and polyadenylation landscapes on long non-coding RNAs in Arabidopsis thaliana
Source: BMC Plant Biol. 2024 Nov 26;24:1126. doi: 10.1186/s12870-024-05845-4 (PMC11590578; doi:10.1186/s12870-024-05845-4)
Supplement: Supplementary file 3 — Supplementary Material 3 [file 12870_2024_5845_MOESM3_ESM.xlsx]

## Sheet: Novel_lncRNA
Table S2: Genomic coordinates and classification of novel lncRNAs.
Gene ID	Transcript ID	Chrom	Strand	TSS	TTS	Exon Count	Exon Start	Exon End	Class
NOV_LOCI.1	MLAFT.4.1	1	+	63303	64182	1	63303,	64182,	Antisense
NOV_LOCI.2	MLAFT.5.1	1	+	69804	71008	1	69804,	71008,	Antisense
AT1G04013	MLAFT.7.1	1	+	74067	74654	1	74067,	74654,	Overlapping
AT1G01448	MLAFT.26.1	1	+	163418	166317	4	163418,163933,164224,164770,	163516,164103,164686,166317,	Antisense
NOV_LOCI.3	MLAFT.42.1	1	+	258800	259279	1	258800,	259279,	Intergenic
NOV_LOCI.4	MLAFT.101.1	1	+	641549	642300	1	641549,	642300,	Intergenic
AT1G02952	MLAFT.102.1	1	+	665367	666500	1	665367,	666500,	Antisense
NOV_LOCI.6	MLAFT.135.1	1	+	893053	894059	3	893053,893284,893568,	893206,893490,894059,	Intergenic
NOV_LOCI.5	MLAFT.135.2	1	+	893016	894328	2	893016,893568,	893490,894328,	Antisense
NOV_LOCI.7	MLAFT.142.1	1	+	930895	931995	1	930895,	931995,	Antisense
AT1G04217	MLAFT.153.1	1	+	1008493	1011214	1	1008493,	1011214,	Antisense
AT1G04217	MLAFT.154.1	1	+	1008508	1009388	2	1008508,1008962,	1008864,1009388,	Antisense
AT1G04227	MLAFT.155.1	1	+	1009085	1011215	2	1009085,1010248,	1010118,1011215,	Antisense
AT1G04425	MLAFT.174.1	1	+	1194177	1196934	3	1194177,1195047,1196636,	1194277,1195551,1196934,	Intergenic
AT1G04425	MLAFT.174.2	1	+	1194177	1196934	3	1194177,1195052,1196636,	1194277,1195551,1196934,	Intergenic
AT1G04425	MLAFT.174.3	1	+	1194177	1196927	2	1194177,1195438,	1194277,1196927,	Intergenic
AT1G05562	MLAFT.224.1	1	+	1645689	1647394	1	1645689,	1647394,	Antisense
AT1G04567	MLAFT.304.1	1	+	2219033	2219505	1	2219033,	2219505,	Antisense
AT1G07460	MLAFT.318.1	1	+	2290611	2408033	2	2290611,2407597,	2290619,2408033,	Overlapping
NOV_LOCI.8	MLAFT.330.1	1	+	2393776	2394753	1	2393776,	2394753,	Intergenic
NOV_LOCI.9	MLAFT.331.1	1	+	2393779	2394811	2	2393779,2394354,	2393938,2394811,	Antisense
NOV_LOCI.10	MLAFT.334.1	1	+	2407427	2408150	1	2407427,	2408150,	Antisense
NOV_LOCI.11	MLAFT.445.1	1	+	3196019	3196421	1	3196019,	3196421,	Antisense
AT1G12013	MLAFT.548.1	1	+	4058161	4058707	1	4058161,	4058707,	Intergenic
NOV_LOCI.13	MLAFT.549.1	1	+	4062613	4063632	1	4062613,	4063632,	Antisense
NOV_LOCI.14	MLAFT.608.1	1	+	4480700	4481366	1	4480700,	4481366,	Intergenic
AT1G05057	MLAFT.655.1	1	+	4842276	4843120	1	4842276,	4843120,	Intergenic
AT1G05273	MLAFT.787.1	1	+	5758387	5758676	1	5758387,	5758676,	Antisense
AT1G05373	MLAFT.847.1	1	+	6219453	6219722	1	6219453,	6219722,	Intergenic
AT1G18075	MLAFT.848.1	1	+	6220126	6221715	1	6220126,	6221715,	Intergenic
NOV_LOCI.17	MLAFT.851.1	1	+	6232082	6232833	2	6232082,6232561,	6232367,6232833,	Intergenic
NOV_LOCI.16	MLAFT.851.2	1	+	6232081	6234030	4	6232081,6232561,6232763,6233520,	6232367,6232680,6232950,6234030,	Intergenic
AT1G18320	MLAFT.859.1	1	+	6304275	6305772	2	6304275,6304915,	6304550,6305772,	Intergenic
AT1G18320	MLAFT.859.3	1	+	6304273	6305825	3	6304273,6304915,6305445,	6304550,6305289,6305825,	Antisense
AT1G18430	MLAFT.864.1	1	+	6345224	6345881	1	6345224,	6345881,	Overlapping
AT1G19376	MLAFT.917.1	1	+	6697044	6697734	1	6697044,	6697734,	Intergenic
NOV_LOCI.18	MLAFT.922.1	1	+	6718587	6719292	1	6718587,	6719292,	Intergenic
AT1G19464	MLAFT.924.1	1	+	6740383	6740895	1	6740383,	6740895,	Intergenic
AT1G20015	MLAFT.952.1	1	+	6941173	6942340	1	6941173,	6942340,	Intergenic
AT1G05523	MLAFT.957.1	1	+	6958243	6958863	1	6958243,	6958863,	Antisense
AT1G05533	MLAFT.958.1	1	+	6961345	6961871	1	6961345,	6961871,	Intergenic
NOV_LOCI.19	MLAFT.975.1	1	+	7098462	7099769	1	7098462,	7099769,	Antisense
NOV_LOCI.20	MLAFT.1043.1	1	+	7765898	7766592	1	7765898,	7766592,	Intergenic
AT1G06087	MLAFT.1255.1	1	+	9515620	9516005	1	9515620,	9516005,	Overlapping
AT1G06133	MLAFT.1292.1	1	+	9882265	9882541	1	9882265,	9882541,	Intergenic
AT1G30282	MLAFT.1376.1	1	+	10663347	10664883	1	10663347,	10664883,	Antisense
NOV_LOCI.21	MLAFT.1393.1	1	+	10840223	10840858	1	10840223,	10840858,	Antisense
NOV_LOCI.22	MLAFT.1410.1	1	+	10966917	10968946	1	10966917,	10968946,	Intergenic
AT1G31173	MLAFT.1423.1	1	+	11137316	11139381	1	11137316,	11139381,	Intergenic
AT1G31173	MLAFT.1424.1	1	+	11137395	11138989	2	11137395,11138666,	11137999,11138989,	Intergenic
AT1G06423	MLAFT.1427.1	1	+	11146866	11147243	1	11146866,	11147243,	Overlapping
NOV_LOCI.23	MLAFT.1435.1	1	+	11216875	11217580	1	11216875,	11217580,	Antisense
NOV_LOCI.24	MLAFT.1436.1	1	+	11228876	11230076	2	11228876,11229522,	11229209,11230076,	Intergenic
NOV_LOCI.26	MLAFT.1453.1	1	+	11453613	11455506	2	11453613,11453713,	11453642,11455506,	Intergenic
NOV_LOCI.25	MLAFT.1453.2	1	+	11453610	11455169	3	11453610,11453713,11454507,	11453642,11453749,11455169,	Intergenic
NOV_LOCI.27	MLAFT.1454.1	1	+	11453644	11455274	1	11453644,	11455274,	Intergenic
AT1G31935	MLAFT.1457.1	1	+	11468744	11470040	1	11468744,	11470040,	Overlapping
AT1G31935	MLAFT.1458.1	1	+	11469336	11469878	2	11469336,11469598,	11469402,11469878,	Intergenic
NOV_LOCI.28	MLAFT.1459.1	1	+	11472054	11472830	1	11472054,	11472830,	Intergenic
AT1G06553	MLAFT.1480.1	1	+	11684601	11685694	1	11684601,	11685694,	Intergenic
AT1G33415	MLAFT.1518.2	1	+	12118981	12121077	6	12118981,12119520,12119713,12120009,12120427,12120691,	12119334,12119599,12119866,12120151,12120585,12121077,	Antisense
AT1G34418	MLAFT.1556.1	1	+	12582127	12582835	1	12582127,	12582835,	Intergenic
AT1G34418	MLAFT.1557.2	1	+	12582165	12582722	2	12582165,12582522,	12582384,12582722,	Intergenic
AT1G34844	MLAFT.1566.2	1	+	12751261	12752889	3	12751261,12751757,12752117,	12751653,12752025,12752889,	Intergenic
AT1G06837	MLAFT.1575.1	1	+	12923148	12923789	1	12923148,	12923789,	Intergenic
NOV_LOCI.30	MLAFT.1576.1	1	+	12942531	12942925	1	12942531,	12942925,	Intergenic
AT1G06873	MLAFT.1578.1	1	+	12986755	12987215	1	12986755,	12987215,	Intergenic
AT1G06877	MLAFT.1579.1	1	+	12987235	12987849	1	12987235,	12987849,	Intergenic
NOV_LOCI.31	MLAFT.1581.1	1	+	13030632	13031315	1	13030632,	13031315,	Antisense
AT1G35501	MLAFT.1585.1	1	+	13067185	13067757	1	13067185,	13067757,	Intergenic
NOV_LOCI.32	MLAFT.1590.1	1	+	13115931	13117516	1	13115931,	13117516,	Antisense
NOV_LOCI.33	MLAFT.1591.1	1	+	13145601	13146834	3	13145601,13145980,13146325,	13145881,13146222,13146834,	Intergenic
NOV_LOCI.34	MLAFT.1591.2	1	+	13145614	13146822	2	13145614,13146325,	13146222,13146822,	Intergenic
AT1G07173	MLAFT.1624.1	1	+	16416350	16418101	1	16416350,	16418101,	Antisense
AT1G07193	MLAFT.1626.1	1	+	16473816	16474694	1	16473816,	16474694,	Intergenic
AT1G43765	MLAFT.1629.3	1	+	16537630	16538132	2	16537630,16537823,	16537748,16538132,	Intergenic
AT1G07293	MLAFT.1659.1	1	+	17090916	17092401	1	17090916,	17092401,	Overlapping
AT1G46554	MLAFT.1672.1	1	+	17252962	17253904	2	17252962,17253622,	17253407,17253904,	Intergenic
NOV_LOCI.36	MLAFT.1675.1	1	+	17295561	17296330	1	17295561,	17296330,	Intergenic
AT1G07367	MLAFT.1688.1	1	+	17389109	17389549	1	17389109,	17389549,	Intergenic
NOV_LOCI.37	MLAFT.1689.1	1	+	17392574	17393011	1	17392574,	17393011,	Intergenic
NOV_LOCI.38	MLAFT.1695.1	1	+	17443174	17444220	2	17443174,17443823,	17443585,17444220,	Intergenic
AT1G07437	MLAFT.1709.1	1	+	17589008	17589626	1	17589008,	17589626,	Intergenic
AT1G48267	MLAFT.1722.1	1	+	17825615	17826311	1	17825615,	17826311,	Intergenic
NOV_LOCI.39	MLAFT.1778.1	1	+	18321832	18322247	1	18321832,	18322247,	Antisense
AT1G07613	MLAFT.1803.1	1	+	18549654	18550190	1	18549654,	18550190,	Intergenic
AT1G07937	MLAFT.1968.1	1	+	20093400	20094003	1	20093400,	20094003,	Intergenic
AT1G07957	MLAFT.1992.1	1	+	20260260	20260493	1	20260260,	20260493,	Intronic
AT1G55335	MLAFT.2039.1	1	+	20648543	20648921	1	20648543,	20648921,	Overlapping
AT1G61226	MLAFT.2185.1	1	+	22576452	22578345	1	22576452,	22578345,	Intergenic
AT1G61732	MLAFT.2203.1	1	+	22795436	22796215	1	22795436,	22796215,	Intergenic
NOV_LOCI.42	MLAFT.2204.1	1	+	22800309	22801132	1	22800309,	22801132,	Antisense
AT1G08443	MLAFT.2214.1	1	+	22867050	22867663	1	22867050,	22867663,	Intergenic
NOV_LOCI.43	MLAFT.2224.1	1	+	22931869	22932413	1	22931869,	22932413,	Intergenic
AT1G08477	MLAFT.2226.1	1	+	22975678	22977007	1	22975678,	22977007,	Overlapping
NOV_LOCI.44	MLAFT.2231.1	1	+	23016766	23017619	1	23016766,	23017619,	Antisense
AT1G08643	MLAFT.2296.1	1	+	23701173	23701443	1	23701173,	23701443,	Antisense
AT1G64618	MLAFT.2333.1	1	+	24005651	24006484	1	24005651,	24006484,	Intergenic
AT1G08753	MLAFT.2372.1	1	+	24298070	24298726	1	24298070,	24298726,	Antisense
NOV_LOCI.45	MLAFT.2373.1	1	+	24298733	24299713	1	24298733,	24299713,	Intergenic
AT1G08757	MLAFT.2377.1	1	+	24339554	24339985	1	24339554,	24339985,	Intergenic
AT1G66173	MLAFT.2403.1	1	+	24642517	24642963	1	24642517,	24642963,	Intergenic
NOV_LOCI.46	MLAFT.2406.1	1	+	24688890	24689383	2	24688890,24689113,	24689014,24689383,	Intergenic
AT1G08833	MLAFT.2408.1	1	+	24721294	24721789	1	24721294,	24721789,	Intergenic
AT1G66725	MLAFT.2422.1	1	+	24883928	24884847	1	24883928,	24884847,	Overlapping
AT1G66725	MLAFT.2423.1	1	+	24883931	24884831	2	24883931,24884621,	24884467,24884831,	Overlapping
AT1G66795	MLAFT.2428.1	1	+	24920883	24921979	1	24920883,	24921979,	Intergenic
NOV_LOCI.47	MLAFT.2442.1	1	+	25119395	25120023	3	25119395,25119578,25119700,	25119482,25119616,25120023,	Intergenic
AT1G08923	MLAFT.2449.1	1	+	25174023	25174417	1	25174023,	25174417,	Intergenic
AT1G67365	MLAFT.2453.1	1	+	25237550	25239239	1	25237550,	25239239,	Antisense
AT1G08937	MLAFT.2456.1	1	+	25262577	25262842	1	25262577,	25262842,	Intronic
NOV_LOCI.48	MLAFT.2463.1	1	+	25338199	25338529	1	25338199,	25338529,	Intergenic
AT1G67792	MLAFT.2474.2	1	+	25417649	25420264	3	25417649,25418097,25419490,	25418000,25419294,25420264,	Antisense
NOV_LOCI.49	MLAFT.2503.1	1	+	25579385	25580283	1	25579385,	25580283,	Antisense
NOV_LOCI.50	MLAFT.2511.1	1	+	25669014	25670514	1	25669014,	25670514,	Antisense
NOV_LOCI.51	MLAFT.2514.1	1	+	25713689	25715270	1	25713689,	25715270,	Antisense
AT1G09003	MLAFT.2523.1	1	+	25772032	25772637	1	25772032,	25772637,	Antisense
AT1G69252	MLAFT.2553.2	1	+	26036750	26037682	2	26036750,26037399,	26037066,26037682,	Intergenic
AT1G69252	MLAFT.2553.3	1	+	26036739	26037680	2	26036739,26037399,	26037276,26037680,	Intergenic
AT1G09123	MLAFT.2586.1	1	+	26307747	26308770	1	26307747,	26308770,	Intergenic
AT1G09423	MLAFT.2810.1	1	+	27901700	27902041	1	27901700,	27902041,	Antisense
AT1G09533	MLAFT.2859.1	1	+	28212026	28213406	1	28212026,	28213406,	Intergenic
AT1G09543	MLAFT.2861.1	1	+	28218478	28219000	1	28218478,	28219000,	Antisense
AT1G09577	MLAFT.2892.1	1	+	28467512	28467932	1	28467512,	28467932,	Intergenic
AT1G76135	MLAFT.2911.1	1	+	28568210	28569738	1	28568210,	28569738,	Intergenic
AT1G09687	MLAFT.2945.1	1	+	28889107	28891020	1	28889107,	28891020,	Intergenic
AT1G77138	MLAFT.2954.1	1	+	28981491	28983972	1	28981491,	28983972,	Overlapping
AT1G78206	MLAFT.3009.1	1	+	29422105	29423291	1	29422105,	29423291,	Antisense
NOV_LOCI.54	MLAFT.3010.1	1	+	29423675	29424448	1	29423675,	29424448,	Antisense
AT1G09797	MLAFT.3011.1	1	+	29427945	29428264	1	29427945,	29428264,	Intergenic
AT1G09863	MLAFT.3063.3	1	+	29906730	29909437	5	29906730,29907249,29907707,29908422,29908997,	29906824,29907330,29907759,29908894,29909437,	Antisense
AT1G79529	MLAFT.3064.1	1	+	29915560	29916120	1	29915560,	29916120,	Antisense
AT1G79529	MLAFT.3065.1	1	+	29915560	29916744	2	29915560,29915885,	29915806,29916744,	Antisense
AT1G09913	MLAFT.3071.1	1	+	29997364	29998600	1	29997364,	29998600,	Antisense
NOV_LOCI.55	MLAFT.3093.1	1	+	30156753	30157754	1	30156753,	30157754,	Antisense
NOV_LOCI.57	MLAFT.3125.1	1	+	30363476	30364753	3	30363476,30364202,30364386,	30364084,30364268,30364753,	Intergenic
NOV_LOCI.58	MLAFT.3125.2	1	+	30363476	30364787	3	30363476,30364202,30364386,	30364086,30364268,30364787,	Intergenic
NOV_LOCI.56	MLAFT.3125.3	1	+	30363446	30364792	2	30363446,30364386,	30364268,30364792,	Intergenic
AT1G01183	MLAFT.3149.1	1	-	77483	79143	1	77483,	79143,	Intergenic
NOV_LOCI.59	MLAFT.3204.1	1	-	470836	471627	1	470836,	471627,	Intergenic
AT1G03106	MLAFT.3240.1	1	-	748100	748989	2	748100,748564,	748358,748989,	Overlapping
NOV_LOCI.60	MLAFT.3250.1	1	-	852145	854013	1	852145,	854013,	Antisense
AT1G04197	MLAFT.3254.1	1	-	873046	875900	1	873046,	875900,	Antisense
AT1G04197	MLAFT.3255.1	1	-	875055	875887	2	875055,875549,	875450,875887,	Intergenic
NOV_LOCI.61	MLAFT.3259.4	1	-	888299	890015	2	888299,889768,	889524,890015,	Intergenic
AT1G03743	MLAFT.3267.1	1	-	937057	937275	1	937057,	937275,	Antisense
AT1G04233	MLAFT.3280.1	1	-	1018053	1019035	1	1018053,	1019035,	Antisense
AT1G04263	MLAFT.3306.1	1	-	1215375	1215821	1	1215375,	1215821,	Intergenic
AT1G04313	MLAFT.3341.1	1	-	1443811	1447308	1	1443811,	1447308,	Antisense
NOV_LOCI.63	MLAFT.3349.1	1	-	1480187	1480819	2	1480187,1480754,	1480566,1480819,	Intergenic
AT1G06265	MLAFT.3407.2	1	-	1914959	1917655	5	1914959,1915955,1916291,1916475,1917114,	1915863,1916154,1916361,1917028,1917655,	Antisense
AT1G06265	MLAFT.3407.3	1	-	1915027	1917603	3	1915027,1916291,1916475,	1916154,1916361,1917603,	Antisense
AT1G04453	MLAFT.3416.1	1	-	1953424	1954264	1	1953424,	1954264,	Intergenic
AT1G04517	MLAFT.3440.1	1	-	2106666	2107903	1	2106666,	2107903,	Antisense
NOV_LOCI.64	MLAFT.3461.1	1	-	2223621	2225188	1	2223621,	2225188,	Antisense
NOV_LOCI.65	MLAFT.3589.1	1	-	3062282	3063406	2	3062282,3063059,	3062748,3063406,	Intergenic
AT1G04763	MLAFT.3623.1	1	-	3302005	3302355	1	3302005,	3302355,	Intergenic
AT1G04767	MLAFT.3624.1	1	-	3302550	3303246	1	3302550,	3303246,	Antisense
AT1G04823	MLAFT.3667.1	1	-	3611676	3612479	1	3611676,	3612479,	Antisense
AT1G11592	MLAFT.3701.2	1	-	3895229	3896935	7	3895229,3895624,3895801,3895934,3896211,3896368,3896521,	3895536,3895700,3895848,3896090,3896261,3896433,3896935,	Antisense
AT1G11592	MLAFT.3701.3	1	-	3895333	3896929	6	3895333,3895624,3895934,3896211,3896368,3896521,	3895536,3895700,3896090,3896261,3896433,3896929,	Antisense
AT1G11735	MLAFT.3704.1	1	-	3960924	3961705	1	3960924,	3961705,	Intergenic
AT1G11735	MLAFT.3705.1	1	-	3960930	3961696	2	3960930,3961323,	3961237,3961696,	Intergenic
AT1G04897	MLAFT.3713.1	1	-	4006714	4007021	1	4006714,	4007021,	Antisense
AT1G04907	MLAFT.3714.1	1	-	4007128	4007388	1	4007128,	4007388,	Intergenic
AT1G04923	MLAFT.3727.1	1	-	4068700	4069155	1	4068700,	4069155,	Intergenic
AT1G04997	MLAFT.3781.1	1	-	4526878	4527253	1	4526878,	4527253,	Intergenic
NOV_LOCI.66	MLAFT.3802.1	1	-	4662535	4663482	1	4662535,	4663482,	Antisense
NOV_LOCI.68	MLAFT.3803.1	1	-	4662570	4663480	2	4662570,4663058,	4662979,4663480,	Antisense
NOV_LOCI.70	MLAFT.3803.2	1	-	4662570	4663481	2	4662570,4663357,	4662979,4663481,	Antisense
NOV_LOCI.69	MLAFT.3803.3	1	-	4662570	4663480	2	4662570,4663361,	4662979,4663480,	Antisense
NOV_LOCI.67	MLAFT.3803.4	1	-	4662566	4663480	2	4662566,4663376,	4662979,4663480,	Antisense
AT1G14071	MLAFT.3822.1	1	-	4818316	4820514	4	4818316,4819620,4819853,4820256,	4819489,4819752,4820061,4820514,	Intergenic
AT1G14071	MLAFT.3822.2	1	-	4818183	4820514	3	4818183,4819853,4820256,	4819752,4820061,4820514,	Intergenic
AT1G14071	MLAFT.3822.3	1	-	4818344	4820473	2	4818344,4820256,	4820061,4820473,	Intergenic
NOV_LOCI.73	MLAFT.3829.1	1	-	4849217	4849885	2	4849217,4849759,	4849667,4849885,	Antisense
AT1G05107	MLAFT.3851.1	1	-	4996540	4997208	1	4996540,	4997208,	Intergenic
NOV_LOCI.74	MLAFT.3856.1	1	-	5031071	5031602	1	5031071,	5031602,	Antisense
NOV_LOCI.75	MLAFT.3858.1	1	-	5047792	5048473	1	5047792,	5048473,	Antisense
AT1G15002	MLAFT.3881.1	1	-	5168447	5169829	1	5168447,	5169829,	Antisense
AT1G15002	MLAFT.3882.1	1	-	5170072	5170560	1	5170072,	5170560,	Intergenic
AT1G05177	MLAFT.3917.1	1	-	5396332	5396800	1	5396332,	5396800,	Intergenic
AT1G17232	MLAFT.3980.1	1	-	5890654	5893726	1	5890654,	5893726,	Antisense
AT1G18415	MLAFT.4040.3	1	-	6343018	6345668	3	6343018,6344771,6345239,	6344692,6345051,6345668,	Antisense
AT1G20070	MLAFT.4107.1	1	-	6958017	6959232	2	6958017,6959105,	6958812,6959232,	Overlapping
AT1G05613	MLAFT.4153.1	1	-	7336582	7337056	1	7336582,	7337056,	Intergenic
NOV_LOCI.79	MLAFT.4160.1	1	-	7404245	7405035	1	7404245,	7405035,	Antisense
NOV_LOCI.81	MLAFT.4181.1	1	-	7537061	7537642	1	7537061,	7537642,	Intergenic
AT1G05687	MLAFT.4197.1	1	-	7680645	7681466	1	7680645,	7681466,	Antisense
NOV_LOCI.82	MLAFT.4212.1	1	-	7886569	7887731	1	7886569,	7887731,	Antisense
NOV_LOCI.84	MLAFT.4240.1	1	-	8095486	8097592	1	8095486,	8097592,	Antisense
AT1G23052	MLAFT.4248.1	1	-	8168039	8169275	1	8168039,	8169275,	Antisense
AT1G05813	MLAFT.4265.1	1	-	8304630	8306160	1	8304630,	8306160,	Intergenic
NOV_LOCI.86	MLAFT.4332.1	1	-	8737820	8738379	1	8737820,	8738379,	Intergenic
AT1G05913	MLAFT.4333.1	1	-	8756055	8756582	1	8756055,	8756582,	Intergenic
NOV_LOCI.87	MLAFT.4352.1	1	-	8977447	8978251	1	8977447,	8978251,	Antisense
AT1G26208	MLAFT.4365.2	1	-	9066346	9068882	3	9066346,9067380,9068056,	9067301,9067841,9068882,	Antisense
AT1G26208	MLAFT.4365.3	1	-	9066781	9069225	4	9066781,9067380,9068056,9069032,	9067301,9067841,9068246,9069225,	Antisense
AT1G26208	MLAFT.4365.5	1	-	9066651	9068770	3	9066651,9067487,9068056,	9067301,9067841,9068770,	Antisense
AT1G26208	MLAFT.4365.6	1	-	9066933	9071676	7	9066933,9067487,9068056,9069032,9069235,9069433,9071155,	9067301,9067841,9068246,9069092,9069344,9069523,9071676,	Antisense
AT1G26208	MLAFT.4365.7	1	-	9066593	9068528	2	9066593,9068056,	9067841,9068528,	Antisense
AT1G05997	MLAFT.4367.1	1	-	9075738	9076739	1	9075738,	9076739,	Intergenic
AT1G06033	MLAFT.4395.1	1	-	9315924	9316150	1	9315924,	9316150,	Overlapping
AT1G27921	MLAFT.4436.1	1	-	9726698	9730331	9	9726698,9727376,9727579,9728564,9728758,9729433,9729599,9729855,9730228,	9727027,9727488,9728488,9728644,9729134,9729487,9729747,9729979,9730331,	Antisense
AT1G28715	MLAFT.4482.2	1	-	10095949	10102897	8	10095949,10097933,10098927,10099643,10100078,10100809,10101856,10102673,	10096643,10098128,10098994,10099717,10100152,10100906,10102181,10102897,	Antisense
AT1G29071	MLAFT.4490.1	1	-	10151497	10151804	1	10151497,	10151804,	Intergenic
NOV_LOCI.88	MLAFT.4492.1	1	-	10171563	10173024	2	10171563,10172684,	10172112,10173024,	Antisense
AT1G29357	MLAFT.4504.1	1	-	10274192	10275703	2	10274192,10275168,	10275084,10275703,	Antisense
AT1G29357	MLAFT.4504.2	1	-	10274028	10275712	2	10274028,10275293,	10275084,10275712,	Antisense
AT1G06323	MLAFT.4581.1	1	-	10677441	10678075	1	10677441,	10678075,	Intergenic
NOV_LOCI.89	MLAFT.4650.1	1	-	11454024	11455259	1	11454024,	11455259,	Intergenic
NOV_LOCI.90	MLAFT.4654.1	1	-	11477507	11478793	4	11477507,11478039,11478399,11478656,	11477932,11478103,11478469,11478793,	Antisense
NOV_LOCI.92	MLAFT.4696.1	1	-	12095809	12096500	1	12095809,	12096500,	Antisense
NOV_LOCI.93	MLAFT.4710.1	1	-	12229623	12230426	2	12229623,12230337,	12230210,12230426,	Intergenic
NOV_LOCI.94	MLAFT.4710.2	1	-	12229766	12230536	3	12229766,12230337,12230510,	12230210,12230430,12230536,	Intergenic
AT1G06773	MLAFT.4725.1	1	-	12602748	12603482	1	12602748,	12603482,	Intergenic
AT1G06953	MLAFT.4758.1	1	-	13470705	13471258	1	13470705,	13471258,	Overlapping
NOV_LOCI.95	MLAFT.4772.1	1	-	16115445	16116109	1	16115445,	16116109,	Intergenic
NOV_LOCI.96	MLAFT.4786.1	1	-	16642620	16643464	2	16642620,16643237,	16642917,16643464,	Intergenic
AT1G44125	MLAFT.4793.3	1	-	16782262	16786753	3	16782262,16783003,16786374,	16782868,16783197,16786753,	Antisense
AT1G07393	MLAFT.4837.1	1	-	17483792	17484179	1	17483792,	17484179,	Intergenic
AT1G07407	MLAFT.4839.1	1	-	17498950	17499427	1	17498950,	17499427,	Intergenic
AT1G47720	MLAFT.4843.1	1	-	17561013	17561316	1	17561013,	17561316,	Overlapping
AT1G07477	MLAFT.4857.1	1	-	17768852	17769590	1	17768852,	17769590,	Antisense
AT1G07513	MLAFT.4894.1	1	-	18112383	18113066	1	18112383,	18113066,	Antisense
AT1G07553	MLAFT.4908.1	1	-	18272558	18273234	1	18272558,	18273234,	Intergenic
NOV_LOCI.98	MLAFT.4922.1	1	-	18394137	18394736	2	18394137,18394575,	18394444,18394736,	Intergenic
AT1G07603	MLAFT.4933.1	1	-	18517469	18518198	1	18517469,	18518198,	Antisense
AT1G07647	MLAFT.4952.1	1	-	18724046	18725907	1	18724046,	18725907,	Antisense
AT1G07693	MLAFT.4969.1	1	-	18866612	18867055	1	18866612,	18867055,	Overlapping
AT1G07743	MLAFT.4981.2	1	-	19052854	19053734	2	19052854,19053558,	19053481,19053734,	Antisense
AT1G52342	MLAFT.5025.1	1	-	19492219	19497786	2	19492219,19497773,	19492743,19497786,	Overlapping
AT1G07833	MLAFT.5036.1	1	-	19600300	19600860	1	19600300,	19600860,	Intergenic
NOV_LOCI.99	MLAFT.5037.1	1	-	19602991	19603651	1	19602991,	19603651,	Antisense
NOV_LOCI.100	MLAFT.5081.1	1	-	20006380	20006997	1	20006380,	20006997,	Intergenic
AT1G08037	MLAFT.5145.1	1	-	20588289	20588752	1	20588289,	20588752,	Antisense
AT1G55675	MLAFT.5174.1	1	-	20803660	20804576	2	20803660,20804298,	20803954,20804576,	Overlapping
AT1G55675	MLAFT.5174.2	1	-	20803660	20804505	2	20803660,20804302,	20803954,20804505,	Overlapping
AT1G55675	MLAFT.5175.1	1	-	20803658	20804573	2	20803658,20804302,	20803960,20804573,	Overlapping
AT1G55675	MLAFT.5175.2	1	-	20803660	20804631	3	20803660,20804302,20804551,	20803960,20804462,20804631,	Overlapping
AT1G08117	MLAFT.5205.1	1	-	21052244	21053160	1	21052244,	21053160,	Intergenic
AT1G08173	MLAFT.5236.1	1	-	21376268	21376802	1	21376268,	21376802,	Intergenic
AT1G08217	MLAFT.5259.1	1	-	21616207	21617005	1	21616207,	21617005,	Intergenic
AT1G58590	MLAFT.5267.1	1	-	21742943	21744017	1	21742943,	21744017,	Intergenic
AT1G58590	MLAFT.5268.2	1	-	21742941	21744020	2	21742941,21743756,	21743609,21744020,	Intergenic
AT1G08287	MLAFT.5283.1	1	-	22083077	22088110	1	22083077,	22088110,	Antisense
AT1G08293	MLAFT.5284.1	1	-	22083048	22088149	2	22083048,22087942,	22083393,22088149,	Antisense
AT1G60260	MLAFT.5297.1	1	-	22218777	22219472	2	22218777,22219193,	22219113,22219472,	Intergenic
AT1G60260	MLAFT.5297.11	1	-	22218762	22220464	3	22218762,22220015,22220198,	22219916,22220131,22220464,	Intergenic
AT1G60260	MLAFT.5297.15	1	-	22220356	22221389	5	22220356,22220785,22220953,22221133,22221265,	22220707,22220861,22221003,22221197,22221389,	Intergenic
AT1G60525	MLAFT.5308.2	1	-	22299410	22301325	3	22299410,22300661,22301108,	22300267,22301012,22301325,	Antisense
AT1G60525	MLAFT.5308.3	1	-	22299491	22301320	3	22299491,22300674,22301108,	22300267,22300999,22301320,	Antisense
AT1G60525	MLAFT.5308.6	1	-	22299500	22301339	2	22299500,22301108,	22301012,22301339,	Antisense
NOV_LOCI.103	MLAFT.5329.1	1	-	22409308	22410367	1	22409308,	22410367,	Antisense
AT1G08417	MLAFT.5364.1	1	-	22743061	22743419	1	22743061,	22743419,	Intergenic
AT1G62035	MLAFT.5379.1	1	-	22929597	22930261	1	22929597,	22930261,	Intergenic
AT1G62035	MLAFT.5380.1	1	-	22929564	22930255	2	22929564,22930046,	22929839,22930255,	Intergenic
NOV_LOCI.104	MLAFT.5467.1	1	-	23649578	23650215	2	23649578,23650069,	23649795,23650215,	Intergenic
AT1G08697	MLAFT.5501.1	1	-	23963595	23964286	1	23963595,	23964286,	Intergenic
AT1G08697	MLAFT.5502.1	1	-	23963507	23964343	2	23963507,23964154,	23963852,23964343,	Intergenic
AT1G66783	MLAFT.5593.1	1	-	24910676	24913556	1	24910676,	24913556,	Antisense
NOV_LOCI.109	MLAFT.5594.1	1	-	24911982	24913544	3	24911982,24912876,24913387,	24912543,24912986,24913544,	Intergenic
NOV_LOCI.107	MLAFT.5594.2	1	-	24911913	24913556	3	24911913,24912880,24913387,	24912543,24912986,24913556,	Intergenic
NOV_LOCI.108	MLAFT.5594.3	1	-	24911952	24913556	2	24911952,24913387,	24912986,24913556,	Intergenic
AT1G08857	MLAFT.5598.1	1	-	24952539	24955509	1	24952539,	24955509,	Antisense
AT1G67195	MLAFT.5611.1	1	-	25137075	25137923	1	25137075,	25137923,	Intergenic
AT1G67195	MLAFT.5612.1	1	-	25137204	25137893	2	25137204,25137843,	25137662,25137893,	Intergenic
AT1G67195	MLAFT.5612.2	1	-	25137162	25137922	2	25137162,25137893,	25137662,25137922,	Intergenic
AT1G67481	MLAFT.5629.1	1	-	25278730	25279874	1	25278730,	25279874,	Antisense
AT1G67865	MLAFT.5652.1	1	-	25446281	25450986	2	25446281,25450961,	25446703,25450986,	Overlapping
AT1G67865	MLAFT.5652.2	1	-	25446236	25450990	2	25446236,25450961,	25446706,25450990,	Overlapping
AT1G08997	MLAFT.5686.1	1	-	25751290	25751948	1	25751290,	25751948,	Intergenic
AT1G68872	MLAFT.5704.4	1	-	25890972	25891751	2	25890972,25891627,	25891345,25891751,	Intergenic
AT1G68877	MLAFT.5706.1	1	-	25892971	25893498	2	25892971,25893308,	25893112,25893498,	Overlapping
AT1G09027	MLAFT.5710.1	1	-	25926314	25927329	1	25926314,	25927329,	Antisense
AT1G68970	MLAFT.5711.1	1	-	25931898	25932136	1	25931898,	25932136,	Intergenic
NOV_LOCI.111	MLAFT.5719.1	1	-	26000064	26001382	1	26000064,	26001382,	Antisense
AT1G69795	MLAFT.5747.1	1	-	26272408	26272955	1	26272408,	26272955,	Intergenic
AT1G69795	MLAFT.5748.1	1	-	26272345	26272954	2	26272345,26272719,	26272644,26272954,	Intergenic
NOV_LOCI.113	MLAFT.5800.1	1	-	26724597	26725270	1	26724597,	26725270,	Intergenic
AT1G09207	MLAFT.5806.1	1	-	26772410	26773913	1	26772410,	26773913,	Intergenic
AT1G09247	MLAFT.5828.1	1	-	26920329	26920923	1	26920329,	26920923,	Antisense
AT1G09253	MLAFT.5831.1	1	-	26931876	26932700	1	26931876,	26932700,	Antisense
AT1G71528	MLAFT.5832.1	1	-	26939518	26942909	1	26939518,	26942909,	Antisense
AT1G72350	MLAFT.5861.1	1	-	27239558	27240227	1	27239558,	27240227,	Overlapping
NOV_LOCI.114	MLAFT.5904.1	1	-	27538217	27538949	1	27538217,	27538949,	Antisense
AT1G73687	MLAFT.5930.1	1	-	27712793	27713686	1	27712793,	27713686,	Intergenic
AT1G09407	MLAFT.5932.1	1	-	27720137	27720901	1	27720137,	27720901,	Intergenic
AT1G74453	MLAFT.5967.1	1	-	27984067	27985174	1	27984067,	27985174,	Antisense
AT1G74453	MLAFT.5968.1	1	-	27984287	27985161	2	27984287,27984524,	27984434,27985161,	Intergenic
AT1G75295	MLAFT.6010.4	1	-	28255293	28257179	3	28255293,28256489,28257109,	28256323,28256877,28257179,	Antisense
NOV_LOCI.116	MLAFT.6018.1	1	-	28335323	28336753	1	28335323,	28336753,	Antisense
AT1G76062	MLAFT.6047.1	1	-	28544242	28545038	1	28544242,	28545038,	Overlapping
NOV_LOCI.117	MLAFT.6080.1	1	-	28750838	28751841	1	28750838,	28751841,	Antisense
NOV_LOCI.118	MLAFT.6106.1	1	-	28935518	28937192	2	28935518,28936828,	28936726,28937192,	Antisense
AT1G77040	MLAFT.6108.1	1	-	28947467	28948029	1	28947467,	28948029,	Overlapping
NOV_LOCI.119	MLAFT.6143.1	1	-	29207170	29210195	4	29207170,29208825,29209864,29210029,	29207872,29208971,29209938,29210195,	Antisense
NOV_LOCI.120	MLAFT.6158.1	1	-	29332335	29333189	1	29332335,	29333189,	Antisense
NOV_LOCI.121	MLAFT.6159.1	1	-	29342250	29342924	1	29342250,	29342924,	Antisense
AT1G09773	MLAFT.6160.1	1	-	29344504	29345245	1	29344504,	29345245,	Antisense
AT1G78865	MLAFT.6201.1	1	-	29648006	29649945	3	29648006,29649384,29649842,	29648196,29649505,29649945,	Intergenic
AT1G78865	MLAFT.6201.2	1	-	29648006	29649948	2	29648006,29649384,	29648430,29649948,	Intergenic
AT1G78865	MLAFT.6201.3	1	-	29648006	29649944	3	29648006,29649384,29649842,	29648430,29649505,29649944,	Intergenic
NOV_LOCI.124	MLAFT.6223.3	1	-	29804732	29807911	4	29804732,29805127,29805550,29806802,	29805028,29805463,29806725,29807911,	Intergenic
AT1G09867	MLAFT.6234.1	1	-	29910804	29911895	1	29910804,	29911895,	Overlapping
AT1G79980	MLAFT.6265.1	1	-	30083888	30084419	1	30083888,	30084419,	Antisense
AT1G09997	MLAFT.6313.1	1	-	30418302	30418963	1	30418302,	30418963,	Antisense
NOV_LOCI.126	MLAFT.6316.1	2	+	7622	9530	1	7622,	9530,	Intergenic
AT2G04375	MLAFT.6392.1	2	+	849777	850643	1	849777,	850643,	Intergenic
NOV_LOCI.127	MLAFT.6393.1	2	+	855068	856705	1	855068,	856705,	Antisense
NOV_LOCI.128	MLAFT.6426.1	2	+	1149367	1150592	1	1149367,	1150592,	Antisense
AT2G05518	MLAFT.6484.1	2	+	2023283	2024000	1	2023283,	2024000,	Intergenic
AT2G05518	MLAFT.6485.1	2	+	2023291	2024000	2	2023291,2023544,	2023457,2024000,	Intergenic
AT2G05518	MLAFT.6485.3	2	+	2023290	2023993	2	2023290,2023779,	2023676,2023993,	Intergenic
NOV_LOCI.129	MLAFT.6513.1	2	+	2920929	2922383	1	2920929,	2922383,	Intergenic
NOV_LOCI.130	MLAFT.6514.1	2	+	2920962	2921372	2	2920962,2921226,	2921128,2921372,	Intergenic
NOV_LOCI.131	MLAFT.6516.1	2	+	2930827	2931615	1	2930827,	2931615,	Intergenic
AT2G05155	MLAFT.6519.1	2	+	3264692	3266042	1	3264692,	3266042,	Intergenic
AT2G07792	MLAFT.6522.1	2	+	3332389	3336403	1	3332389,	3336403,	Overlapping
AT2G07758	MLAFT.6527.1	2	+	3461997	3462802	1	3461997,	3462802,	Intergenic
AT2G05665	MLAFT.6539.1	2	+	4871278	4871982	2	4871278,4871652,	4871502,4871982,	Intergenic
NOV_LOCI.132	MLAFT.6540.1	2	+	5049709	5050672	1	5049709,	5050672,	Antisense
AT2G05875	MLAFT.6543.1	2	+	5508215	5509160	1	5508215,	5509160,	Antisense
NOV_LOCI.135	MLAFT.6558.1	2	+	5920536	5921129	2	5920536,5920753,	5920641,5921129,	Intergenic
NOV_LOCI.136	MLAFT.6585.1	2	+	6523875	6524481	2	6523875,6524168,	6524060,6524481,	Intergenic
AT2G06635	MLAFT.6623.1	2	+	7125713	7126082	1	7125713,	7126082,	Intergenic
AT2G06865	MLAFT.6656.1	2	+	7520422	7521783	1	7520422,	7521783,	Intergenic
AT2G06995	MLAFT.6667.1	2	+	7632853	7633804	1	7632853,	7633804,	Intergenic
AT2G06995	MLAFT.6668.1	2	+	7632671	7633787	2	7632671,7633401,	7633010,7633787,	Intergenic
NOV_LOCI.138	MLAFT.6687.1	2	+	7766877	7768240	1	7766877,	7768240,	Antisense
AT2G07045	MLAFT.6698.1	2	+	7860739	7861192	1	7860739,	7861192,	Intergenic
AT2G07085	MLAFT.6725.1	2	+	8100841	8101194	1	8100841,	8101194,	Intergenic
AT2G18735	MLAFT.6729.1	2	+	8121766	8123242	1	8121766,	8123242,	Overlapping
AT2G07175	MLAFT.6758.1	2	+	8375378	8376026	1	8375378,	8376026,	Antisense
NOV_LOCI.139	MLAFT.6766.1	2	+	8446687	8447477	1	8446687,	8447477,	Antisense
AT2G19572	MLAFT.6770.1	2	+	8470560	8471901	1	8470560,	8471901,	Antisense
AT2G07245	MLAFT.6773.1	2	+	8488396	8489024	1	8488396,	8489024,	Antisense
AT2G07275	MLAFT.6796.1	2	+	8728728	8729991	1	8728728,	8729991,	Antisense
NOV_LOCI.140	MLAFT.6808.1	2	+	8804522	8804776	1	8804522,	8804776,	Intergenic
NOV_LOCI.141	MLAFT.6844.1	2	+	9074895	9075627	1	9074895,	9075627,	Antisense
AT2G21187	MLAFT.6845.1	2	+	9076479	9079904	1	9076479,	9079904,	Antisense
AT2G07515	MLAFT.6889.1	2	+	9390000	9390645	1	9390000,	9390645,	Antisense
AT2G22496	MLAFT.6909.1	2	+	9560116	9561269	1	9560116,	9561269,	Intergenic
AT2G07850	MLAFT.6930.1	2	+	9732514	9733804	1	9732514,	9733804,	Antisense
NOV_LOCI.143	MLAFT.6967.1	2	+	10011436	10012729	1	10011436,	10012729,	Antisense
AT2G07915	MLAFT.6969.1	2	+	10026981	10030464	4	10026981,10028046,10029329,10029563,	10027950,10028812,10029478,10030464,	Antisense
AT2G07965	MLAFT.6980.1	2	+	10186127	10186895	1	10186127,	10186895,	Antisense
AT2G24592	MLAFT.7009.1	2	+	10451096	10452051	1	10451096,	10452051,	Overlapping
AT2G24735	MLAFT.7014.1	2	+	10528047	10529119	3	10528047,10528404,10528612,	10528161,10528470,10529119,	Intergenic
AT2G26211	MLAFT.7074.1	2	+	11159504	11161199	1	11159504,	11161199,	Intergenic
NOV_LOCI.144	MLAFT.7123.1	2	+	11684002	11685292	1	11684002,	11685292,	Antisense
NOV_LOCI.145	MLAFT.7133.1	2	+	11803360	11803947	1	11803360,	11803947,	Antisense
AT2G08220	MLAFT.7147.1	2	+	11954008	11954688	1	11954008,	11954688,	Intergenic
AT2G29430	MLAFT.7211.1	2	+	12619674	12620186	1	12619674,	12620186,	Overlapping
NOV_LOCI.146	MLAFT.7248.1	2	+	12905566	12906164	1	12905566,	12906164,	Antisense
AT2G30362	MLAFT.7249.1	2	+	12937391	12939218	1	12937391,	12939218,	Antisense
AT2G08405	MLAFT.7259.1	2	+	13042172	13042539	1	13042172,	13042539,	Antisense
AT2G08425	MLAFT.7274.1	2	+	13178098	13178684	1	13178098,	13178684,	Antisense
AT2G31902	MLAFT.7319.1	2	+	13560755	13562391	4	13560755,13561601,13561828,13562020,	13560991,13561706,13561924,13562391,	Antisense
AT2G32788	MLAFT.7366.1	2	+	13904905	13905246	1	13904905,	13905246,	Overlapping
NOV_LOCI.147	MLAFT.7391.1	2	+	14119539	14122181	1	14119539,	14122181,	Antisense
AT2G08570	MLAFT.7392.1	2	+	14124620	14125468	1	14124620,	14125468,	Antisense
AT2G08585	MLAFT.7398.1	2	+	14163410	14165068	1	14163410,	14165068,	Intergenic
AT2G08650	MLAFT.7426.1	2	+	14393419	14394975	1	14393419,	14394975,	Antisense
AT2G08650	MLAFT.7427.1	2	+	14393488	14394968	2	14393488,14394347,	14394033,14394968,	Antisense
AT2G35738	MLAFT.7508.1	2	+	15023502	15024295	2	15023502,15023883,	15023648,15024295,	Intergenic
AT2G35738	MLAFT.7508.3	2	+	15023551	15026816	5	15023551,15023883,15024476,15025120,15025969,	15023648,15024001,15024958,15025789,15026816,	Antisense
AT2G08825	MLAFT.7561.1	2	+	15403091	15403522	1	15403091,	15403522,	Intergenic
AT2G08830	MLAFT.7565.1	2	+	15441249	15441599	1	15441249,	15441599,	Overlapping
AT2G38325	MLAFT.7636.1	2	+	16061887	16063912	1	16061887,	16063912,	Intergenic
AT2G39175	MLAFT.7678.1	2	+	16339832	16342021	1	16339832,	16342021,	Intergenic
AT2G09150	MLAFT.7741.1	2	+	16890467	16890875	1	16890467,	16890875,	Intergenic
AT2G09195	MLAFT.7759.1	2	+	17030303	17031503	1	17030303,	17031503,	Intergenic
AT2G41312	MLAFT.7790.1	2	+	17225304	17226628	1	17225304,	17226628,	Intergenic
AT2G42247	MLAFT.7833.7	2	+	17599351	17601857	4	17599351,17600446,17600778,17600947,	17600281,17600548,17600851,17601857,	Overlapping
AT2G42247	MLAFT.7833.9	2	+	17599345	17601855	2	17599345,17600947,	17600851,17601855,	Overlapping
AT2G42485	MLAFT.7846.1	2	+	17690367	17691392	1	17690367,	17691392,	Intergenic
NOV_LOCI.149	MLAFT.7860.1	2	+	17840397	17841333	1	17840397,	17841333,	Antisense
NOV_LOCI.150	MLAFT.7921.1	2	+	18186397	18187139	2	18186397,18186863,	18186480,18187139,	Antisense
AT2G09525	MLAFT.7948.1	2	+	18350459	18351602	1	18350459,	18351602,	Intergenic
NOV_LOCI.151	MLAFT.7964.1	2	+	18446396	18446828	1	18446396,	18446828,	Intergenic
AT2G44995	MLAFT.7978.1	2	+	18562092	18563675	2	18562092,18562880,	18562386,18563675,	Intergenic
AT2G45685	MLAFT.8015.1	2	+	18820713	18822198	1	18820713,	18822198,	Antisense
AT2G46120	MLAFT.8033.1	2	+	18956653	18956861	1	18956653,	18956861,	Intergenic
AT2G46192	MLAFT.8040.1	2	+	18973300	18974576	1	18973300,	18974576,	Antisense
NOV_LOCI.152	MLAFT.8051.1	2	+	19013128	19013962	1	19013128,	19013962,	Intergenic
AT2G46685	MLAFT.8074.1	2	+	19175931	19178253	1	19175931,	19178253,	Intergenic
NOV_LOCI.154	MLAFT.8089.1	2	+	19299647	19301029	1	19299647,	19301029,	Antisense
NOV_LOCI.153	MLAFT.8090.1	2	+	19299644	19300609	2	19299644,19300320,	19300145,19300609,	Antisense
AT2G09775	MLAFT.8092.1	2	+	19314157	19315502	1	19314157,	19315502,	Antisense
AT2G47015	MLAFT.8094.1	2	+	19319603	19321022	1	19319603,	19321022,	Antisense
AT2G47015	MLAFT.8095.1	2	+	19319793	19320350	2	19319793,19320041,	19319851,19320350,	Antisense
AT2G47275	MLAFT.8104.1	2	+	19414960	19415781	1	19414960,	19415781,	Intergenic
AT2G09905	MLAFT.8120.1	2	+	19484104	19484794	1	19484104,	19484794,	Antisense
AT2G47585	MLAFT.8129.1	2	+	19520725	19521114	1	19520725,	19521114,	Intergenic
AT2G47844	MLAFT.8142.1	2	+	19595164	19595591	1	19595164,	19595591,	Overlapping
AT2G47895	MLAFT.8148.1	2	+	19609934	19610979	2	19609934,19610717,	19610644,19610979,	Overlapping
AT2G04325	MLAFT.8238.1	2	-	792430	792819	1	792430,	792819,	Intergenic
AT2G04715	MLAFT.8285.1	2	-	1374407	1375360	1	1374407,	1375360,	Intergenic
NOV_LOCI.156	MLAFT.8287.1	2	-	1382502	1383512	1	1382502,	1383512,	Intergenic
NOV_LOCI.157	MLAFT.8288.1	2	-	1382566	1383514	2	1382566,1383047,	1382857,1383514,	Intergenic
NOV_LOCI.159	MLAFT.8288.2	2	-	1382590	1383502	2	1382590,1383049,	1382857,1383502,	Intergenic
NOV_LOCI.158	MLAFT.8288.3	2	-	1382577	1383504	2	1382577,1383068,	1382857,1383504,	Intergenic
NOV_LOCI.162	MLAFT.8305.1	2	-	1604366	1604961	1	1604366,	1604961,	Intergenic
NOV_LOCI.163	MLAFT.8319.1	2	-	1780924	1781494	1	1780924,	1781494,	Intergenic
AT2G05632	MLAFT.8336.1	2	-	2087144	2088134	2	2087144,2087920,	2087592,2088134,	Overlapping
AT2G04955	MLAFT.8337.1	2	-	2183992	2185235	1	2183992,	2185235,	Intergenic
AT2G05035	MLAFT.8353.1	2	-	2858001	2858620	1	2858001,	2858620,	Intergenic
NOV_LOCI.166	MLAFT.8356.1	2	-	2901200	2901735	1	2901200,	2901735,	Antisense
AT2G07042	MLAFT.8357.1	2	-	2919918	2922212	2	2919918,2922114,	2920647,2922212,	Intergenic
AT2G05075	MLAFT.8358.1	2	-	2930694	2931129	1	2930694,	2931129,	Antisense
AT2G07776	MLAFT.8363.1	2	-	3244790	3246627	1	3244790,	3246627,	Overlapping
AT2G07724	MLAFT.8370.1	2	-	3446552	3449352	1	3446552,	3449352,	Overlapping
AT2G09795	MLAFT.8374.1	2	-	3671828	3672769	1	3671828,	3672769,	Intergenic
NOV_LOCI.167	MLAFT.8375.1	2	-	4005707	4007122	1	4005707,	4007122,	Intergenic
AT2G10606	MLAFT.8376.1	2	-	4141650	4142564	1	4141650,	4142564,	Intergenic
AT2G06065	MLAFT.8403.1	2	-	5735555	5736085	1	5735555,	5736085,	Overlapping
NOV_LOCI.170	MLAFT.8408.1	2	-	5864886	5865584	2	5864886,5865318,	5865236,5865584,	Intergenic
AT2G14460	MLAFT.8420.1	2	-	6154154	6155025	1	6154154,	6155025,	Overlapping
AT2G06435	MLAFT.8435.1	2	-	6692702	6693468	1	6692702,	6693468,	Intergenic
AT2G06585	MLAFT.8459.1	2	-	7025736	7026360	1	7025736,	7026360,	Intergenic
NOV_LOCI.173	MLAFT.8465.1	2	-	7079568	7080195	1	7079568,	7080195,	Intergenic
AT2G06785	MLAFT.8493.1	2	-	7330216	7330624	1	7330216,	7330624,	Intergenic
AT2G18440	MLAFT.8555.1	2	-	7995724	7997194	3	7995724,7996356,7996945,	7995974,7996853,7997194,	Intergenic
AT2G07135	MLAFT.8580.1	2	-	8301142	8301941	1	8301142,	8301941,	Intergenic
AT2G20721	MLAFT.8649.1	2	-	8930916	8933251	1	8930916,	8933251,	Intergenic
NOV_LOCI.175	MLAFT.8650.1	2	-	8932693	8933240	2	8932693,8933150,	8933074,8933240,	Intergenic
AT2G21185	MLAFT.8676.1	2	-	9076371	9079533	2	9076371,9079506,	9076893,9079533,	Overlapping
AT2G21188	MLAFT.8677.1	2	-	9078978	9079611	1	9078978,	9079611,	Intergenic
AT2G07525	MLAFT.8718.1	2	-	9430405	9430907	1	9430405,	9430907,	Intergenic
AT2G22482	MLAFT.8730.1	2	-	9549006	9550113	1	9549006,	9550113,	Intergenic
NOV_LOCI.177	MLAFT.8744.1	2	-	9719862	9720305	1	9719862,	9720305,	Intergenic
NOV_LOCI.179	MLAFT.8785.1	2	-	10075444	10076002	1	10075444,	10076002,	Intergenic
NOV_LOCI.180	MLAFT.8805.1	2	-	10247768	10248819	5	10247768,10248173,10248342,10248611,10248753,	10248081,10248263,10248495,10248652,10248819,	Intergenic
NOV_LOCI.182	MLAFT.8810.1	2	-	10270988	10273613	2	10270988,10273334,	10271313,10273613,	Intergenic
AT2G24545	MLAFT.8824.2	2	-	10425590	10426856	3	10425590,10425951,10426510,	10425860,10426095,10426856,	Antisense
AT2G24755	MLAFT.8837.1	2	-	10538911	10549434	6	10538911,10547439,10547686,10548001,10548446,10548702,	10539326,10547552,10547916,10548338,10548554,10549434,	Intergenic
AT2G24755	MLAFT.8837.2	2	-	10538834	10549423	6	10538834,10547439,10547686,10548001,10548446,10548702,	10539326,10547552,10547916,10548370,10548554,10549423,	Intergenic
AT2G24755	MLAFT.8837.3	2	-	10545177	10549409	6	10545177,10547439,10547686,10548001,10548446,10548702,	10545681,10547552,10547916,10548338,10548554,10549409,	Intergenic
AT2G24755	MLAFT.8837.5	2	-	10547175	10549376	5	10547175,10547686,10548001,10548446,10548702,	10547552,10547911,10548338,10548554,10549376,	Intergenic
AT2G24755	MLAFT.8837.6	2	-	10547047	10549398	5	10547047,10547686,10548001,10548446,10548702,	10547552,10547911,10548370,10548554,10549398,	Intergenic
AT2G24755	MLAFT.8837.7	2	-	10544733	10549435	5	10544733,10547686,10548001,10548446,10548702,	10547552,10547916,10548338,10548554,10549435,	Intergenic
AT2G25095	MLAFT.8847.1	2	-	10674501	10676870	1	10674501,	10676870,	Intergenic
NOV_LOCI.183	MLAFT.8895.1	2	-	11120595	11121810	1	11120595,	11121810,	Antisense
NOV_LOCI.184	MLAFT.8938.1	2	-	11512745	11513561	1	11512745,	11513561,	Antisense
AT2G27400	MLAFT.8964.1	2	-	11721538	11722468	2	11721538,11722300,	11721706,11722468,	Intergenic
AT2G27400	MLAFT.8964.2	2	-	11721498	11722468	2	11721498,11722300,	11721728,11722468,	Intergenic
NOV_LOCI.185	MLAFT.8978.1	2	-	11812660	11813066	1	11812660,	11813066,	Intergenic
AT2G33051	MLAFT.9214.1	2	-	14021659	14025054	6	14021659,14023190,14023644,14023910,14024303,14024956,	14023096,14023441,14023807,14024212,14024497,14025054,	Antisense
AT2G33051	MLAFT.9214.2	2	-	14021684	14025073	6	14021684,14023190,14023644,14023910,14024303,14024956,	14023101,14023506,14023807,14024171,14024497,14025073,	Antisense
AT2G33051	MLAFT.9214.3	2	-	14021775	14025010	6	14021775,14023190,14023644,14023910,14024303,14024956,	14023101,14023506,14023807,14024212,14024497,14025010,	Antisense
NOV_LOCI.187	MLAFT.9249.1	2	-	14286858	14287325	1	14286858,	14287325,	Intergenic
AT2G34202	MLAFT.9274.1	2	-	14442324	14443167	1	14442324,	14443167,	Intergenic
NOV_LOCI.188	MLAFT.9315.1	2	-	14748174	14748702	2	14748174,14748542,	14748436,14748702,	Antisense
AT2G08725	MLAFT.9334.1	2	-	14893851	14895069	1	14893851,	14895069,	Antisense
NOV_LOCI.189	MLAFT.9339.1	2	-	14907071	14907577	1	14907071,	14907577,	Intergenic
AT2G08760	MLAFT.9357.1	2	-	15027097	15028183	1	15027097,	15028183,	Intergenic
AT2G08780	MLAFT.9379.1	2	-	15192307	15193333	1	15192307,	15193333,	Antisense
NOV_LOCI.190	MLAFT.9388.1	2	-	15262333	15263677	2	15262333,15262777,	15262656,15263677,	Antisense
AT2G08815	MLAFT.9401.1	2	-	15359704	15360340	1	15359704,	15360340,	Antisense
AT2G08820	MLAFT.9405.1	2	-	15402969	15403550	1	15402969,	15403550,	Intergenic
AT2G08905	MLAFT.9472.1	2	-	15889869	15890595	1	15889869,	15890595,	Intergenic
NOV_LOCI.192	MLAFT.9486.2	2	-	16025326	16029369	10	16025326,16025838,16026011,16026158,16026293,16026531,16026740,16026993,16027235,16028260,	16025767,16025916,16026080,16026210,16026448,16026646,16026898,16027102,16027310,16029369,	Intergenic
NOV_LOCI.194	MLAFT.9487.1	2	-	16028656	16029432	1	16028656,	16029432,	Intergenic
NOV_LOCI.195	MLAFT.9514.1	2	-	16224007	16226777	2	16224007,16225769,	16224467,16226777,	Antisense
AT2G09010	MLAFT.9529.1	2	-	16338972	16339415	1	16338972,	16339415,	Intergenic
AT2G39675	MLAFT.9561.1	2	-	16537421	16538279	2	16537421,16538106,	16537637,16538279,	Intergenic
AT2G39681	MLAFT.9563.1	2	-	16539386	16540442	2	16539386,16540239,	16539663,16540442,	Intergenic
AT2G39681	MLAFT.9563.2	2	-	16539384	16540442	2	16539384,16540239,	16539671,16540442,	Intergenic
NOV_LOCI.197	MLAFT.9613.1	2	-	16971134	16971776	2	16971134,16971615,	16971507,16971776,	Antisense
NOV_LOCI.198	MLAFT.9613.2	2	-	16971146	16971786	2	16971146,16971667,	16971507,16971786,	Antisense
AT2G41178	MLAFT.9638.1	2	-	17165143	17166025	1	17165143,	17166025,	Antisense
AT2G09255	MLAFT.9649.1	2	-	17244758	17245548	1	17244758,	17245548,	Intergenic
NOV_LOCI.199	MLAFT.9680.1	2	-	17495506	17495922	2	17495506,17495785,	17495683,17495922,	Antisense
AT2G09335	MLAFT.9694.1	2	-	17572191	17574483	1	17572191,	17574483,	Antisense
NOV_LOCI.200	MLAFT.9739.1	2	-	17854390	17855236	1	17854390,	17855236,	Antisense
AT2G09435	MLAFT.9752.1	2	-	17995820	17996594	1	17995820,	17996594,	Antisense
NOV_LOCI.201	MLAFT.9765.1	2	-	18072268	18073027	1	18072268,	18073027,	Antisense
NOV_LOCI.202	MLAFT.9804.1	2	-	18333374	18334715	1	18333374,	18334715,	Antisense
AT2G44798	MLAFT.9822.1	2	-	18466038	18469278	6	18466038,18466642,18467062,18467672,18468075,18469126,	18466525,18466674,18467230,18467841,18468395,18469278,	Antisense
AT2G45023	MLAFT.9831.3	2	-	18570566	18572159	3	18570566,18571329,18571764,	18570745,18571398,18572159,	Intergenic
AT2G45245	MLAFT.9839.3	2	-	18659248	18661249	3	18659248,18660592,18660846,	18659876,18660716,18661249,	Antisense
AT2G45315	MLAFT.9842.3	2	-	18682106	18683751	2	18682106,18682673,	18682578,18683751,	Antisense
NOV_LOCI.203	MLAFT.9858.1	2	-	18798303	18799163	2	18798303,18799049,	18798462,18799163,	Intergenic
AT2G45780	MLAFT.9867.1	2	-	18853645	18855197	1	18853645,	18855197,	Antisense
NOV_LOCI.204	MLAFT.9871.1	2	-	18865852	18866632	1	18865852,	18866632,	Antisense
AT2G09735	MLAFT.9905.1	2	-	19135879	19136618	1	19135879,	19136618,	Overlapping
AT3G00995	MLAFT.9990.1	3	+	132633	133088	1	132633,	133088,	Intergenic
AT3G01035	MLAFT.9996.1	3	+	182438	183265	1	182438,	183265,	Overlapping
AT3G01065	MLAFT.10026.1	3	+	319308	321652	1	319308,	321652,	Antisense
AT3G03430	MLAFT.10105.1	3	+	814405	815149	1	814405,	815149,	Overlapping
NOV_LOCI.206	MLAFT.10108.1	3	+	850434	851745	2	850434,851034,	850935,851745,	Antisense
NOV_LOCI.207	MLAFT.10111.1	3	+	872196	873381	2	872196,872906,	872347,873381,	Intergenic
AT3G04485	MLAFT.10150.1	3	+	1198028	1200084	2	1198028,1198503,	1198419,1200084,	Intergenic
AT3G04485	MLAFT.10150.2	3	+	1198005	1199069	3	1198005,1198503,1198763,	1198419,1198583,1199069,	Intergenic
AT3G04485	MLAFT.10150.3	3	+	1198025	1200168	3	1198025,1198503,1199241,	1198419,1198583,1200168,	Intergenic
AT3G04485	MLAFT.10150.4	3	+	1198036	1200165	5	1198036,1198503,1199241,1199378,1199677,	1198419,1198583,1199306,1199456,1200165,	Intergenic
AT3G01525	MLAFT.10168.1	3	+	1346530	1347595	1	1346530,	1347595,	Overlapping
AT3G01695	MLAFT.10212.1	3	+	1657759	1658341	1	1657759,	1658341,	Antisense
AT3G01715	MLAFT.10213.1	3	+	1681808	1682237	1	1681808,	1682237,	Antisense
AT3G06962	MLAFT.10272.1	3	+	2197055	2197585	1	2197055,	2197585,	Intergenic
NOV_LOCI.210	MLAFT.10331.1	3	+	2579723	2580234	1	2579723,	2580234,	Antisense
AT3G02465	MLAFT.10476.1	3	+	3646268	3646679	1	3646268,	3646679,	Antisense
NOV_LOCI.211	MLAFT.10492.1	3	+	3754382	3755182	2	3754382,3754665,	3754532,3755182,	Intergenic
NOV_LOCI.212	MLAFT.10505.1	3	+	3867871	3869310	5	3867871,3868267,3868439,3868664,3868823,	3868084,3868370,3868513,3868723,3869310,	Antisense
AT3G02575	MLAFT.10525.1	3	+	4017805	4018848	1	4017805,	4018848,	Overlapping
AT3G13520	MLAFT.10571.1	3	+	4409014	4410037	2	4409014,4410022,	4409358,4410037,	Overlapping
AT3G02725	MLAFT.10572.1	3	+	4411085	4411468	1	4411085,	4411468,	Intergenic
NOV_LOCI.213	MLAFT.10583.1	3	+	4495160	4495999	1	4495160,	4495999,	Antisense
AT3G02765	MLAFT.10588.1	3	+	4521677	4523039	1	4521677,	4523039,	Antisense
NOV_LOCI.214	MLAFT.10613.1	3	+	4773478	4774111	2	4773478,4773755,	4773643,4774111,	Antisense
NOV_LOCI.215	MLAFT.10614.1	3	+	4774377	4775201	1	4774377,	4775201,	Antisense
AT3G14735	MLAFT.10635.1	3	+	4951553	4952100	1	4951553,	4952100,	Antisense
NOV_LOCI.216	MLAFT.10655.1	3	+	5065344	5066522	1	5065344,	5066522,	Antisense
AT3G03145	MLAFT.10691.1	3	+	5270241	5271824	1	5270241,	5271824,	Antisense
NOV_LOCI.219	MLAFT.10777.2	3	+	5883644	5885152	2	5883644,5884354,	5884262,5885152,	Antisense
AT3G03625	MLAFT.10829.1	3	+	6217225	6217748	1	6217225,	6217748,	Intergenic
AT3G03745	MLAFT.10856.1	3	+	6429823	6430574	1	6429823,	6430574,	Antisense
AT3G03785	MLAFT.10865.1	3	+	6508641	6509451	1	6508641,	6509451,	Antisense
AT3G03945	MLAFT.10922.1	3	+	6988646	6989211	1	6988646,	6989211,	Intergenic
AT3G04065	MLAFT.10981.1	3	+	7441203	7441635	2	7441203,7441442,	7441353,7441635,	Antisense
NOV_LOCI.222	MLAFT.10992.1	3	+	7521939	7522637	3	7521939,7522147,7522290,	7522058,7522183,7522637,	Intergenic
AT3G04175	MLAFT.11009.1	3	+	7682232	7683867	1	7682232,	7683867,	Intergenic
AT3G22886	MLAFT.11065.1	3	+	8108021	8109493	1	8108021,	8109493,	Intergenic
AT3G23125	MLAFT.11081.1	3	+	8236120	8236501	1	8236120,	8236501,	Intergenic
NOV_LOCI.223	MLAFT.11175.1	3	+	9103015	9103874	1	9103015,	9103874,	Intergenic
AT3G04875	MLAFT.11185.1	3	+	9166703	9167097	1	9166703,	9167097,	Antisense
AT3G26395	MLAFT.11246.2	3	+	9665636	9666371	2	9665636,9665951,	9665795,9666371,	Overlapping
AT3G05055	MLAFT.11252.1	3	+	9720132	9720564	1	9720132,	9720564,	Intergenic
AT3G26612	MLAFT.11258.1	3	+	9782010	9783459	3	9782010,9782517,9782768,	9782184,9782681,9783459,	Intergenic
AT3G26612	MLAFT.11258.2	3	+	9782086	9783442	4	9782086,9782517,9782768,9783150,	9782184,9782681,9782973,9783442,	Intergenic
AT3G05335	MLAFT.11318.1	3	+	10328410	10330529	1	10328410,	10330529,	Intergenic
NOV_LOCI.224	MLAFT.11321.1	3	+	10355681	10356756	1	10355681,	10356756,	Antisense
AT3G28310	MLAFT.11341.1	3	+	10576524	10577249	2	10576524,10576949,	10576580,10577249,	Overlapping
AT3G28650	MLAFT.11353.1	3	+	10737919	10738631	2	10737919,10738398,	10738111,10738631,	Overlapping
AT3G28650	MLAFT.11353.2	3	+	10737908	10738760	2	10737908,10738398,	10738115,10738760,	Overlapping
AT3G05715	MLAFT.11375.1	3	+	11154118	11154901	1	11154118,	11154901,	Intergenic
NOV_LOCI.228	MLAFT.11387.1	3	+	11452531	11453559	1	11452531,	11453559,	Antisense
NOV_LOCI.229	MLAFT.11388.1	3	+	11509272	11510510	1	11509272,	11510510,	Intergenic
NOV_LOCI.230	MLAFT.11390.1	3	+	11647341	11647837	1	11647341,	11647837,	Intergenic
AT3G05995	MLAFT.11396.1	3	+	11756939	11757888	1	11756939,	11757888,	Intergenic
NOV_LOCI.232	MLAFT.11405.1	3	+	12360764	12361254	1	12360764,	12361254,	Intergenic
AT3G41768	MLAFT.11410.1	3	+	14197528	14199677	2	14197528,14198399,	14198125,14199677,	Intergenic
AT3G41768	MLAFT.11410.2	3	+	14197127	14199677	2	14197127,14198399,	14198129,14199677,	Intergenic
AT3G41768	MLAFT.11411.1	3	+	14197126	14199675	2	14197126,14198403,	14198141,14199675,	Intergenic
AT3G41768	MLAFT.11411.2	3	+	14197126	14199677	2	14197126,14198406,	14198141,14199677,	Intergenic
AT3G41768	MLAFT.11411.3	3	+	14197127	14199677	2	14197127,14198407,	14198141,14199677,	Intergenic
AT3G41768	MLAFT.11411.4	3	+	14197127	14199677	2	14197127,14198408,	14198141,14199677,	Intergenic
NOV_LOCI.233	MLAFT.11412.1	3	+	14200399	14203493	2	14200399,14202811,	14202624,14203493,	Intergenic
NOV_LOCI.236	MLAFT.11413.1	3	+	14239009	14240846	5	14239009,14239389,14239906,14240306,14240577,	14239293,14239484,14239964,14240358,14240846,	Intergenic
NOV_LOCI.235	MLAFT.11413.2	3	+	14239002	14240866	5	14239002,14239389,14239906,14240306,14240577,	14239293,14239484,14239988,14240358,14240866,	Intergenic
NOV_LOCI.234	MLAFT.11413.3	3	+	14238958	14240850	4	14238958,14239389,14239906,14240577,	14239293,14239484,14240358,14240850,	Intergenic
NOV_LOCI.237	MLAFT.11413.4	3	+	14240146	14240850	2	14240146,14240577,	14240358,14240850,	Intergenic
NOV_LOCI.241	MLAFT.11421.1	3	+	14917052	14918449	5	14917052,14917143,14917303,14917782,14918162,	14917066,14917215,14917377,14917853,14918449,	Intergenic
NOV_LOCI.240	MLAFT.11421.2	3	+	14917051	14919145	5	14917051,14917143,14917303,14917782,14918477,	14917066,14917215,14917377,14917853,14919145,	Intergenic
NOV_LOCI.245	MLAFT.11421.3	3	+	14917142	14918094	3	14917142,14917303,14917782,	14917215,14917377,14918094,	Intergenic
NOV_LOCI.244	MLAFT.11421.4	3	+	14917135	14918670	4	14917135,14917303,14917782,14918162,	14917215,14917377,14917853,14918670,	Intergenic
NOV_LOCI.242	MLAFT.11421.5	3	+	14917095	14918671	5	14917095,14917303,14917782,14918162,14918477,	14917215,14917377,14917853,14918250,14918671,	Intergenic
NOV_LOCI.247	MLAFT.11421.6	3	+	14917142	14918671	5	14917142,14917303,14917782,14918162,14918477,	14917215,14917377,14917853,14918290,14918671,	Intergenic
NOV_LOCI.248	MLAFT.11421.7	3	+	14917142	14918671	4	14917142,14917303,14917782,14918477,	14917215,14917377,14917853,14918671,	Intergenic
NOV_LOCI.249	MLAFT.11421.8	3	+	14917142	14918671	3	14917142,14917303,14918162,	14917215,14917377,14918671,	Intergenic
NOV_LOCI.246	MLAFT.11421.9	3	+	14917142	14918669	4	14917142,14917303,14918162,14918477,	14917215,14917377,14918250,14918669,	Intergenic
NOV_LOCI.243	MLAFT.11421.10	3	+	14917132	14918671	4	14917132,14917303,14918162,14918477,	14917215,14917377,14918290,14918671,	Intergenic
NOV_LOCI.250	MLAFT.11421.11	3	+	14917301	14919028	3	14917301,14917782,14918477,	14917377,14917853,14919028,	Intergenic
AT3G06575	MLAFT.11428.1	3	+	15232319	15232608	1	15232319,	15232608,	Intergenic
NOV_LOCI.252	MLAFT.11454.1	3	+	16056203	16056899	1	16056203,	16056899,	Intergenic
NOV_LOCI.253	MLAFT.11456.1	3	+	16079426	16079864	1	16079426,	16079864,	Antisense
AT3G45110	MLAFT.11479.1	3	+	16508272	16508906	1	16508272,	16508906,	Overlapping
NOV_LOCI.254	MLAFT.11492.1	3	+	16788830	16789321	1	16788830,	16789321,	Intergenic
AT3G46668	MLAFT.11523.2	3	+	17191663	17195286	5	17191663,17192050,17192203,17192378,17195057,	17191790,17192124,17192266,17192516,17195286,	Antisense
AT3G07675	MLAFT.11540.1	3	+	17398298	17399046	1	17398298,	17399046,	Intergenic
AT3G07675	MLAFT.11541.1	3	+	17398299	17399010	2	17398299,17398487,	17398384,17399010,	Intergenic
AT3G07725	MLAFT.11546.1	3	+	17445036	17446533	2	17445036,17446169,	17446080,17446533,	Intergenic
AT3G08140	MLAFT.11701.1	3	+	18831931	18832357	1	18831931,	18832357,	Intergenic
NOV_LOCI.257	MLAFT.11703.1	3	+	18862026	18863341	1	18862026,	18863341,	Antisense
NOV_LOCI.258	MLAFT.11734.1	3	+	19053438	19054034	1	19053438,	19054034,	Antisense
AT3G51375	MLAFT.11736.1	3	+	19072730	19074788	1	19072730,	19074788,	Antisense
AT3G51375	MLAFT.11737.1	3	+	19073474	19074757	3	19073474,19073923,19074236,	19073765,19074151,19074757,	Antisense
AT3G52105	MLAFT.11773.1	3	+	19323329	19324632	2	19323329,19324165,	19323613,19324632,	Overlapping
AT3G52105	MLAFT.11773.2	3	+	19323290	19324636	2	19323290,19324168,	19323613,19324636,	Overlapping
NOV_LOCI.259	MLAFT.11794.1	3	+	19465704	19467391	1	19465704,	19467391,	Antisense
AT3G08275	MLAFT.11802.1	3	+	19506236	19506511	1	19506236,	19506511,	Intronic
AT3G08300	MLAFT.11814.1	3	+	19592129	19592947	1	19592129,	19592947,	Antisense
NOV_LOCI.260	MLAFT.11848.1	3	+	19837274	19839903	1	19837274,	19839903,	Antisense
NOV_LOCI.261	MLAFT.11878.1	3	+	20066843	20067499	1	20066843,	20067499,	Intergenic
AT3G54366	MLAFT.11884.1	3	+	20132540	20133816	1	20132540,	20133816,	Intergenic
NOV_LOCI.262	MLAFT.11919.1	3	+	20416970	20418778	1	20416970,	20418778,	Antisense
AT3G08455	MLAFT.11923.1	3	+	20476714	20477126	1	20476714,	20477126,	Intergenic
AT3G08585	MLAFT.11957.1	3	+	20685874	20686209	1	20685874,	20686209,	Intergenic
AT3G55734	MLAFT.11958.1	3	+	20691475	20695079	1	20691475,	20695079,	Intergenic
NOV_LOCI.264	MLAFT.11985.1	3	+	20872821	20873487	1	20872821,	20873487,	Intergenic
NOV_LOCI.265	MLAFT.11986.1	3	+	20872831	20873636	2	20872831,20873117,	20872981,20873636,	Intergenic
NOV_LOCI.266	MLAFT.11986.2	3	+	20872842	20873564	2	20872842,20873128,	20872981,20873564,	Intergenic
NOV_LOCI.263	MLAFT.11986.3	3	+	20872816	20873581	2	20872816,20873117,	20872987,20873581,	Intergenic
AT3G57062	MLAFT.12019.1	3	+	21121368	21147261	2	21121368,21147237,	21121850,21147261,	Overlapping
NOV_LOCI.267	MLAFT.12026.1	3	+	21150653	21153100	1	21150653,	21153100,	Antisense
AT3G57157	MLAFT.12027.1	3	+	21156880	21157557	1	21156880,	21157557,	Intergenic
AT3G57450	MLAFT.12041.1	3	+	21261868	21263024	1	21261868,	21263024,	Overlapping
NOV_LOCI.268	MLAFT.12069.1	3	+	21468090	21469292	1	21468090,	21469292,	Antisense
AT3G58193	MLAFT.12078.1	3	+	21558922	21559502	1	21558922,	21559502,	Intergenic
NOV_LOCI.269	MLAFT.12100.1	3	+	21765937	21766962	1	21765937,	21766962,	Antisense
AT3G59068	MLAFT.12104.1	3	+	21832328	21832902	1	21832328,	21832902,	Antisense
NOV_LOCI.270	MLAFT.12126.1	3	+	21990271	21990955	1	21990271,	21990955,	Intergenic
NOV_LOCI.273	MLAFT.12196.2	3	+	22575498	22577567	3	22575498,22576275,22576601,	22576106,22576479,22577567,	Intergenic
AT3G09905	MLAFT.12305.1	3	+	23328403	23328829	1	23328403,	23328829,	Antisense
NOV_LOCI.276	MLAFT.12318.1	3	+	23426991	23429029	1	23426991,	23429029,	Antisense
AT3G01313	MLAFT.12340.1	3	-	104671	105184	1	104671,	105184,	Intergenic
AT3G01165	MLAFT.12419.1	3	-	618236	618907	1	618236,	618907,	Antisense
AT3G01205	MLAFT.12423.1	3	-	649609	650606	1	649609,	650606,	Antisense
AT3G01235	MLAFT.12432.1	3	-	719414	720657	1	719414,	720657,	Antisense
AT3G03847	MLAFT.12473.1	3	-	982056	982419	1	982056,	982419,	Overlapping
NOV_LOCI.277	MLAFT.12479.1	3	-	1033548	1034687	1	1033548,	1034687,	Antisense
NOV_LOCI.278	MLAFT.12612.1	3	-	1910142	1910770	2	1910142,1910709,	1910505,1910770,	Intergenic
AT3G01935	MLAFT.12659.1	3	-	2254357	2255529	1	2254357,	2255529,	Antisense
AT3G07215	MLAFT.12667.1	3	-	2296095	2297747	2	2296095,2296528,	2296385,2297747,	Intergenic
AT3G07215	MLAFT.12667.2	3	-	2296093	2297750	3	2296093,2296528,2296708,	2296385,2296567,2297750,	Intergenic
AT3G07215	MLAFT.12667.3	3	-	2296086	2297766	4	2296086,2296528,2296708,2297716,	2296385,2296567,2296814,2297766,	Intergenic
AT3G07215	MLAFT.12667.4	3	-	2296098	2297750	3	2296098,2296528,2296708,	2296385,2296625,2297750,	Intergenic
AT3G07215	MLAFT.12667.6	3	-	2296134	2297748	2	2296134,2296708,	2296385,2297748,	Intergenic
AT3G01965	MLAFT.12678.1	3	-	2345397	2346037	1	2345397,	2346037,	Intergenic
NOV_LOCI.281	MLAFT.12680.1	3	-	2363875	2366346	1	2363875,	2366346,	Antisense
AT3G02035	MLAFT.12697.1	3	-	2458792	2459448	1	2458792,	2459448,	Antisense
NOV_LOCI.282	MLAFT.12720.1	3	-	2632522	2633185	1	2632522,	2633185,	Antisense
AT3G02195	MLAFT.12759.1	3	-	2870779	2871330	1	2870779,	2871330,	Antisense
AT3G09595	MLAFT.12772.1	3	-	2944836	2946140	1	2944836,	2946140,	Antisense
NOV_LOCI.283	MLAFT.12816.1	3	-	3301733	3303383	1	3301733,	3303383,	Antisense
AT3G10745	MLAFT.12830.1	3	-	3365743	3366465	1	3365743,	3366465,	Intergenic
NOV_LOCI.284	MLAFT.12847.1	3	-	3479670	3480536	1	3479670,	3480536,	Antisense
AT3G02445	MLAFT.12866.1	3	-	3627668	3628374	1	3627668,	3628374,	Intergenic
AT3G13061	MLAFT.12956.1	3	-	4182656	4183998	1	4182656,	4183998,	Antisense
NOV_LOCI.286	MLAFT.12983.1	3	-	4377019	4378365	1	4377019,	4378365,	Antisense
AT3G02785	MLAFT.13004.1	3	-	4538157	4538661	1	4538157,	4538661,	Antisense
AT3G03125	MLAFT.13088.1	3	-	5248994	5249807	1	5248994,	5249807,	Overlapping
AT3G03165	MLAFT.13107.1	3	-	5380195	5380824	1	5380195,	5380824,	Intergenic
AT3G03235	MLAFT.13122.1	3	-	5496522	5497170	1	5496522,	5497170,	Intergenic
NOV_LOCI.293	MLAFT.13146.1	3	-	5717641	5718913	1	5717641,	5718913,	Antisense
AT3G03435	MLAFT.13159.1	3	-	5829639	5830513	1	5829639,	5830513,	Antisense
AT3G03555	MLAFT.13192.1	3	-	6117383	6118017	1	6117383,	6118017,	Intergenic
AT3G03585	MLAFT.13193.1	3	-	6127690	6128132	1	6127690,	6128132,	Antisense
AT3G03605	MLAFT.13199.1	3	-	6178595	6179219	1	6178595,	6179219,	Intergenic
AT3G18217	MLAFT.13205.1	3	-	6243621	6244901	1	6243621,	6244901,	Intergenic
AT3G18217	MLAFT.13206.1	3	-	6243778	6244757	2	6243778,6244346,	6244115,6244757,	Intergenic
AT3G03675	MLAFT.13212.1	3	-	6305417	6306574	2	6305417,6306248,	6305704,6306574,	Antisense
AT3G19030	MLAFT.13249.1	3	-	6563618	6564417	2	6563618,6563981,	6563626,6564417,	Overlapping
AT3G03805	MLAFT.13261.1	3	-	6684714	6685237	1	6684714,	6685237,	Intergenic
NOV_LOCI.294	MLAFT.13267.1	3	-	6744650	6745023	1	6744650,	6745023,	Antisense
NOV_LOCI.295	MLAFT.13384.1	3	-	7664341	7666039	1	7664341,	7666039,	Antisense
AT3G04615	MLAFT.13474.1	3	-	8678706	8679345	1	8678706,	8679345,	Antisense
AT3G04675	MLAFT.13501.1	3	-	8895690	8896120	1	8895690,	8896120,	Intergenic
AT3G24518	MLAFT.13507.3	3	-	8940930	8942429	2	8940930,8941711,	8941626,8942429,	Antisense
AT3G04775	MLAFT.13511.1	3	-	8978431	8979701	1	8978431,	8979701,	Intergenic
AT3G04825	MLAFT.13515.1	3	-	9073532	9074495	1	9073532,	9074495,	Antisense
AT3G25795	MLAFT.13544.1	3	-	9417554	9418689	2	9417554,9418581,	9417848,9418689,	Intergenic
AT3G26812	MLAFT.13597.1	3	-	9871193	9872139	1	9871193,	9872139,	Intergenic
AT3G26815	MLAFT.13598.1	3	-	9874266	9876118	1	9874266,	9876118,	Intergenic
AT3G26818	MLAFT.13599.1	3	-	9877491	9878526	1	9877491,	9878526,	Intergenic
NOV_LOCI.298	MLAFT.13629.1	3	-	10061074	10063035	1	10061074,	10063035,	Antisense
AT3G05285	MLAFT.13655.1	3	-	10284587	10285445	1	10284587,	10285445,	Antisense
AT3G27884	MLAFT.13659.1	3	-	10347013	10348316	3	10347013,10347483,10348078,	10347381,10347573,10348316,	Intergenic
AT3G27990	MLAFT.13667.3	3	-	10392595	10398175	4	10392595,10393012,10397605,10397771,	10392924,10393200,10397683,10398175,	Antisense
NOV_LOCI.299	MLAFT.13668.1	3	-	10400111	10401415	4	10400111,10400766,10400992,10401204,	10400402,10400894,10401057,10401415,	Intergenic
AT3G28216	MLAFT.13671.1	3	-	10522794	10523343	1	10522794,	10523343,	Overlapping
NOV_LOCI.300	MLAFT.13688.1	3	-	10802382	10802903	1	10802382,	10802903,	Antisense
AT3G05575	MLAFT.13694.1	3	-	10894615	10895683	1	10894615,	10895683,	Antisense
NOV_LOCI.301	MLAFT.13697.1	3	-	10924830	10925590	1	10924830,	10925590,	Antisense
AT3G05655	MLAFT.13709.1	3	-	11035300	11035738	1	11035300,	11035738,	Antisense
AT3G05955	MLAFT.13733.1	3	-	11585640	11586354	1	11585640,	11586354,	Intergenic
NOV_LOCI.303	MLAFT.13735.1	3	-	11860461	11861620	4	11860461,11861008,11861220,11861466,	11860917,11861133,11861351,11861620,	Intergenic
NOV_LOCI.302	MLAFT.13735.2	3	-	11860375	11861608	4	11860375,11861008,11861220,11861466,	11860917,11861133,11861354,11861608,	Intergenic
NOV_LOCI.304	MLAFT.13743.1	3	-	12559352	12560060	1	12559352,	12560060,	Intergenic
NOV_LOCI.305	MLAFT.13744.1	3	-	12559363	12560057	2	12559363,12559814,	12559692,12560057,	Intergenic
AT3G44435	MLAFT.13793.1	3	-	16068087	16068826	1	16068087,	16068826,	Overlapping
AT3G44444	MLAFT.13794.1	3	-	16072134	16073175	1	16072134,	16073175,	Intergenic
NOV_LOCI.308	MLAFT.13806.1	3	-	16341821	16343075	1	16341821,	16343075,	Intergenic
AT3G07045	MLAFT.13818.1	3	-	16523368	16524162	1	16523368,	16524162,	Intergenic
AT3G07235	MLAFT.13842.1	3	-	16766544	16767378	1	16766544,	16767378,	Intergenic
NOV_LOCI.309	MLAFT.13867.1	3	-	17065314	17066565	1	17065314,	17066565,	Intergenic
NOV_LOCI.310	MLAFT.13868.1	3	-	17065540	17066565	3	17065540,17065995,17066317,	17065892,17066067,17066565,	Intergenic
NOV_LOCI.311	MLAFT.13900.1	3	-	17331122	17331757	2	17331122,17331675,	17331565,17331757,	Intergenic
NOV_LOCI.312	MLAFT.13906.1	3	-	17398381	17399003	1	17398381,	17399003,	Intergenic
AT3G07705	MLAFT.13909.1	3	-	17427627	17428583	1	17427627,	17428583,	Overlapping
AT3G48115	MLAFT.13948.1	3	-	17771111	17772752	1	17771111,	17772752,	Antisense
AT3G48201	MLAFT.13956.1	3	-	17837966	17838418	1	17837966,	17838418,	Overlapping
NOV_LOCI.313	MLAFT.13964.1	3	-	17941160	17941891	2	17941160,17941444,	17941348,17941891,	Antisense
NOV_LOCI.314	MLAFT.13974.1	3	-	18020196	18021055	1	18020196,	18021055,	Intergenic
NOV_LOCI.315	MLAFT.13981.1	3	-	18091183	18092409	3	18091183,18091836,18092206,	18091601,18091974,18092409,	Antisense
NOV_LOCI.316	MLAFT.13981.2	3	-	18091206	18092315	2	18091206,18092206,	18091974,18092315,	Antisense
NOV_LOCI.317	MLAFT.13991.1	3	-	18183630	18183990	1	18183630,	18183990,	Antisense
AT3G49668	MLAFT.14021.1	3	-	18417550	18420832	1	18417550,	18420832,	Antisense
NOV_LOCI.318	MLAFT.14036.1	3	-	18515584	18516138	1	18515584,	18516138,	Antisense
AT3G08115	MLAFT.14057.1	3	-	18706696	18707434	1	18706696,	18707434,	Intergenic
AT3G08165	MLAFT.14080.1	3	-	18892693	18893661	1	18892693,	18893661,	Intergenic
AT3G08170	MLAFT.14086.1	3	-	18936862	18938390	1	18936862,	18938390,	Antisense
AT3G08190	MLAFT.14106.1	3	-	19067459	19067769	1	19067459,	19067769,	Intergenic
AT3G08210	MLAFT.14125.1	3	-	19212307	19212688	1	19212307,	19212688,	Intronic
AT3G08230	MLAFT.14141.1	3	-	19323234	19323682	1	19323234,	19323682,	Antisense
NOV_LOCI.319	MLAFT.14156.1	3	-	19431177	19431913	1	19431177,	19431913,	Antisense
AT3G53016	MLAFT.14187.1	3	-	19658712	19659711	1	19658712,	19659711,	Intergenic
AT3G08605	MLAFT.14323.1	3	-	20736601	20737053	1	20736601,	20737053,	Antisense
NOV_LOCI.321	MLAFT.14340.1	3	-	20827970	20829129	1	20827970,	20829129,	Antisense
NOV_LOCI.320	MLAFT.14341.1	3	-	20827970	20829122	2	20827970,20828690,	20828556,20829122,	Antisense
AT3G08645	MLAFT.14351.1	3	-	20882593	20883343	1	20882593,	20883343,	Antisense
NOV_LOCI.322	MLAFT.14392.1	3	-	21138846	21140671	1	21138846,	21140671,	Antisense
AT3G57765	MLAFT.14421.1	3	-	21397411	21397618	1	21397411,	21397618,	Antisense
AT3G09145	MLAFT.14466.1	3	-	21714859	21715872	1	21714859,	21715872,	Antisense
AT3G09225	MLAFT.14506.1	3	-	22054140	22054991	1	22054140,	22054991,	Overlapping
AT3G59884	MLAFT.14517.1	3	-	22122349	22122947	1	22122349,	22122947,	Intergenic
AT3G09275	MLAFT.14521.1	3	-	22142725	22143764	1	22142725,	22143764,	Antisense
AT3G09335	MLAFT.14528.1	3	-	22174211	22175349	2	22174211,22175213,	22174655,22175349,	Intergenic
AT3G09415	MLAFT.14548.1	3	-	22365443	22366198	1	22365443,	22366198,	Intergenic
AT3G09415	MLAFT.14549.1	3	-	22365444	22366123	2	22365444,22365860,	22365706,22366123,	Intergenic
AT3G09495	MLAFT.14561.1	3	-	22501443	22502488	1	22501443,	22502488,	Antisense
AT3G09555	MLAFT.14565.1	3	-	22562582	22563412	1	22562582,	22563412,	Intergenic
AT3G09795	MLAFT.14642.1	3	-	23146652	23148120	1	23146652,	23148120,	Overlapping
AT3G63160	MLAFT.14654.1	3	-	23221584	23334038	2	23221584,23333619,	23221590,23334038,	Overlapping
AT3G63445	MLAFT.14690.3	3	-	23424188	23426389	4	23424188,23424809,23425266,23425992,	23424743,23424899,23425754,23426389,	Antisense
AT3G63445	MLAFT.14690.5	3	-	23425523	23426402	2	23425523,23425992,	23425754,23426402,	Antisense
NOV_LOCI.327	MLAFT.14698.1	4	+	10812	11384	1	10812,	11384,	Antisense
NOV_LOCI.328	MLAFT.14769.1	4	+	660756	661981	1	660756,	661981,	Intergenic
AT4G03905	MLAFT.14772.1	4	+	687581	688919	1	687581,	688919,	Antisense
AT4G01593	MLAFT.14773.1	4	+	690728	691596	2	690728,691004,	690908,691596,	Antisense
AT4G01593	MLAFT.14773.2	4	+	690715	692176	5	690715,691004,691283,691630,691986,	690908,691065,691478,691897,692176,	Antisense
AT4G03955	MLAFT.14778.1	4	+	711772	712697	1	711772,	712697,	Antisense
AT4G03985	MLAFT.14780.1	4	+	732128	733672	1	732128,	733672,	Overlapping
NOV_LOCI.329	MLAFT.14785.1	4	+	761547	762590	2	761547,762350,	761840,762590,	Intergenic
AT4G04015	MLAFT.14793.1	4	+	837711	838497	1	837711,	838497,	Intergenic
AT4G04015	MLAFT.14794.1	4	+	837715	838446	2	837715,838095,	837926,838446,	Intergenic
AT4G04205	MLAFT.14828.1	4	+	1122450	1122956	1	1122450,	1122956,	Intergenic
AT4G03039	MLAFT.14851.1	4	+	1340304	1340873	1	1340304,	1340873,	Intergenic
AT4G04425	MLAFT.14853.1	4	+	1359602	1360404	1	1359602,	1360404,	Overlapping
NOV_LOCI.330	MLAFT.14868.1	4	+	1476292	1476764	1	1476292,	1476764,	Intergenic
NOV_LOCI.331	MLAFT.14877.1	4	+	1779939	1780657	2	1779939,1780141,	1780050,1780657,	Intergenic
NOV_LOCI.332	MLAFT.14894.1	4	+	2181249	2181913	3	2181249,2181467,2181631,	2181395,2181531,2181913,	Intergenic
AT4G05065	MLAFT.14924.1	4	+	2591560	2592525	1	2591560,	2592525,	Antisense
AT4G05105	MLAFT.14927.1	4	+	2625928	2626382	1	2625928,	2626382,	Intronic
AT4G08035	MLAFT.14959.2	4	+	4866606	4868346	2	4866606,4868116,	4867800,4868346,	Intergenic
AT4G05315	MLAFT.14961.1	4	+	4971252	4972318	1	4971252,	4972318,	Intergenic
AT4G08868	MLAFT.14983.1	4	+	5669114	5673818	2	5669114,5673259,	5669276,5673818,	Overlapping
AT4G05845	MLAFT.15066.1	4	+	6763846	6764345	1	6763846,	6764345,	Intergenic
AT4G05945	MLAFT.15116.1	4	+	7220440	7221791	1	7220440,	7221791,	Antisense
NOV_LOCI.337	MLAFT.15124.1	4	+	7314931	7315498	1	7314931,	7315498,	Antisense
AT4G06010	MLAFT.15162.1	4	+	7683698	7685147	1	7683698,	7685147,	Antisense
AT4G06065	MLAFT.15172.1	4	+	7809038	7809926	1	7809038,	7809926,	Intergenic
AT4G13495	MLAFT.15174.1	4	+	7842971	7844349	4	7842971,7843209,7843382,7843544,	7843166,7843248,7843449,7844349,	Intergenic
AT4G13494	MLAFT.15174.2	4	+	7842968	7847460	5	7842968,7843209,7843382,7843544,7846239,	7843166,7843248,7843449,7843618,7847460,	Intergenic
AT4G13494	MLAFT.15174.3	4	+	7842966	7847458	5	7842966,7843209,7843382,7843544,7846239,	7843166,7843302,7843449,7843618,7847458,	Intergenic
AT4G13493	MLAFT.15174.4	4	+	7842972	7846751	3	7842972,7843209,7843544,	7843166,7843449,7846751,	Intergenic
AT4G13495	MLAFT.15174.5	4	+	7842968	7846749	4	7842968,7843209,7843544,7846239,	7843166,7843449,7843618,7846749,	Intergenic
AT4G06075	MLAFT.15174.6	4	+	7842971	7845532	3	7842971,7843216,7843544,	7843166,7843449,7845532,	Intergenic
AT4G13495	MLAFT.15174.7	4	+	7842959	7846865	4	7842959,7843216,7843544,7846239,	7843166,7843449,7843618,7846865,	Intergenic
AT4G13495	MLAFT.15174.8	4	+	7842971	7846870	4	7842971,7843222,7843544,7846239,	7843166,7843449,7843618,7846870,	Intergenic
AT4G13494	MLAFT.15174.10	4	+	7842959	7847459	2	7842959,7843544,	7843449,7847459,	Intergenic
AT4G13494	MLAFT.15175.1	4	+	7843592	7848119	1	7843592,	7848119,	Intergenic
AT4G06175	MLAFT.15201.1	4	+	8122402	8123922	1	8122402,	8123922,	Overlapping
AT4G14548	MLAFT.15225.1	4	+	8346992	8349260	1	8346992,	8349260,	Antisense
AT4G14548	MLAFT.15226.1	4	+	8347078	8349255	2	8347078,8348958,	8347455,8349255,	Antisense
AT4G06260	MLAFT.15240.1	4	+	8459495	8460954	1	8459495,	8460954,	Intergenic
NOV_LOCI.340	MLAFT.15266.1	4	+	8641474	8642217	1	8641474,	8642217,	Antisense
NOV_LOCI.341	MLAFT.15288.1	4	+	8852872	8854603	1	8852872,	8854603,	Antisense
NOV_LOCI.342	MLAFT.15306.1	4	+	8976587	8977480	1	8976587,	8977480,	Antisense
AT4G15950	MLAFT.15319.4	4	+	9040727	9042221	7	9040727,9040881,9041046,9041278,9041474,9041757,9041919,	9040794,9040941,9041184,9041391,9041552,9041826,9042221,	Intergenic
AT4G15950	MLAFT.15319.5	4	+	9040693	9042286	7	9040693,9040881,9041046,9041278,9041474,9041757,9041919,	9040794,9040941,9041184,9041391,9041683,9041826,9042286,	Intergenic
AT4G16150	MLAFT.15327.3	4	+	9152710	9153395	2	9152710,9152994,	9152870,9153395,	Intergenic
AT4G06390	MLAFT.15335.1	4	+	9251880	9252131	1	9251880,	9252131,	Intergenic
AT4G06415	MLAFT.15356.1	4	+	9390209	9390949	1	9390209,	9390949,	Antisense
AT4G17788	MLAFT.15403.1	4	+	9888550	9890081	1	9888550,	9890081,	Intergenic
NOV_LOCI.348	MLAFT.15445.1	4	+	10276206	10278822	1	10276206,	10278822,	Antisense
AT4G19395	MLAFT.15472.1	4	+	10578509	10579978	1	10578509,	10579978,	Intergenic
AT4G19395	MLAFT.15473.1	4	+	10578580	10579699	2	10578580,10579381,	10579230,10579699,	Intergenic
NOV_LOCI.349	MLAFT.15483.1	4	+	10682143	10683104	1	10682143,	10683104,	Antisense
AT4G06910	MLAFT.15487.1	4	+	10710976	10711417	1	10710976,	10711417,	Intergenic
NOV_LOCI.350	MLAFT.15552.1	4	+	11358054	11360977	2	11358054,11360175,	11358261,11360977,	Intergenic
NOV_LOCI.352	MLAFT.15582.1	4	+	11647359	11648661	1	11647359,	11648661,	Antisense
AT4G07075	MLAFT.15600.1	4	+	11795028	11796102	1	11795028,	11796102,	Intergenic
AT4G07120	MLAFT.15638.1	4	+	12225415	12225991	1	12225415,	12225991,	Overlapping
AT4G07160	MLAFT.15646.1	4	+	12305805	12306323	1	12305805,	12306323,	Intergenic
AT4G23713	MLAFT.15652.1	4	+	12352669	12354205	1	12352669,	12354205,	Intergenic
AT4G23713	MLAFT.15653.1	4	+	12353077	12355157	2	12353077,12354499,	12353319,12355157,	Intergenic
AT4G24415	MLAFT.15702.1	4	+	12623548	12626435	1	12623548,	12626435,	Antisense
AT4G24415	MLAFT.15703.1	4	+	12623548	12626286	2	12623548,12623975,	12623725,12626286,	Antisense
AT4G24415	MLAFT.15703.2	4	+	12623552	12626332	3	12623552,12623975,12625035,	12623725,12624025,12626332,	Antisense
AT4G25631	MLAFT.15760.1	4	+	13075578	13075853	1	13075578,	13075853,	Intronic
AT4G26255	MLAFT.15789.1	4	+	13293846	13296028	6	13293846,13294276,13294518,13294731,13295570,13295753,	13294167,13294375,13294600,13294936,13295625,13296028,	Intergenic
AT4G26255	MLAFT.15789.2	4	+	13293822	13296462	7	13293822,13294276,13294518,13294731,13295570,13295753,13296255,	13294167,13294375,13294600,13294936,13295625,13296181,13296462,	Intergenic
AT4G26255	MLAFT.15789.3	4	+	13295722	13296450	2	13295722,13296255,	13296181,13296450,	Intergenic
NOV_LOCI.353	MLAFT.15837.1	4	+	13716440	13716888	1	13716440,	13716888,	Intergenic
AT4G07875	MLAFT.15847.1	4	+	13782219	13782543	1	13782219,	13782543,	Antisense
AT4G27652	MLAFT.15849.1	4	+	13809845	13814153	2	13809845,13814128,	13810334,13814153,	Overlapping
AT4G07895	MLAFT.15855.1	4	+	13834026	13837250	1	13834026,	13837250,	Antisense
AT4G28362	MLAFT.15884.1	4	+	14032497	14032714	1	14032497,	14032714,	Intergenic
AT4G08425	MLAFT.16017.1	4	+	15100397	15100906	1	15100397,	15100906,	Overlapping
AT4G08525	MLAFT.16052.1	4	+	15358870	15359456	1	15358870,	15359456,	Intergenic
AT4G32265	MLAFT.16079.1	4	+	15576086	15576890	1	15576086,	15576890,	Antisense
AT4G08775	MLAFT.16134.1	4	+	16037773	16039316	1	16037773,	16039316,	Antisense
AT4G08805	MLAFT.16152.1	4	+	16159653	16160320	1	16159653,	16160320,	Antisense
NOV_LOCI.355	MLAFT.16154.1	4	+	16167523	16168236	1	16167523,	16168236,	Antisense
AT4G08835	MLAFT.16161.1	4	+	16200610	16202601	1	16200610,	16202601,	Antisense
AT4G09105	MLAFT.16238.1	4	+	16720069	16720644	1	16720069,	16720644,	Intergenic
AT4G35335	MLAFT.16246.7	4	+	16807272	16810230	13	16807272,16807405,16807531,16807672,16807910,16808135,16808326,16808804,16808950,16809151,16809556,16809728,16809966,	16807312,16807460,16807601,16807784,16807989,16808211,16808635,16808853,16808992,16809273,16809647,16809823,16810230,	Intergenic
AT4G09385	MLAFT.16312.1	4	+	17330567	17331715	1	17330567,	17331715,	Antisense
AT4G09415	MLAFT.16322.1	4	+	17393601	17396647	1	17393601,	17396647,	Intergenic
NOV_LOCI.356	MLAFT.16347.1	4	+	17557243	17558935	2	17557243,17558343,	17557672,17558935,	Antisense
NOV_LOCI.357	MLAFT.16354.1	4	+	17616984	17617645	1	17616984,	17617645,	Antisense
NOV_LOCI.358	MLAFT.16358.1	4	+	17639476	17640556	2	17639476,17639743,	17639660,17640556,	Antisense
NOV_LOCI.359	MLAFT.16393.1	4	+	17944588	17946894	1	17944588,	17946894,	Antisense
AT4G39364	MLAFT.16437.1	4	+	18304752	18306034	1	18304752,	18306034,	Intergenic
AT4G39750	MLAFT.16453.1	4	+	18439355	18439922	1	18439355,	18439922,	Overlapping
NOV_LOCI.361	MLAFT.16474.1	4	+	18571513	18572656	1	18571513,	18572656,	Antisense
NOV_LOCI.362	MLAFT.16514.1	4	-	314144	314928	1	314144,	314928,	Antisense
NOV_LOCI.363	MLAFT.16550.1	4	-	550582	551422	1	550582,	551422,	Antisense
AT4G03875	MLAFT.16556.1	4	-	630335	630705	1	630335,	630705,	Intergenic
NOV_LOCI.364	MLAFT.16580.1	4	-	862793	865565	3	862793,864836,865310,	863098,864912,865565,	Intergenic
AT4G02005	MLAFT.16582.1	4	-	877995	879577	5	877995,878465,878578,879083,879498,	878261,878510,878628,879181,879577,	Intergenic
AT4G02005	MLAFT.16582.3	4	-	878008	879729	4	878008,878578,879083,879666,	878261,878628,879181,879729,	Intergenic
AT4G02005	MLAFT.16582.6	4	-	876825	879729	4	876825,879083,879498,879666,	878628,879181,879577,879729,	Intergenic
NOV_LOCI.365	MLAFT.16625.1	4	-	1318619	1319185	1	1318619,	1319185,	Antisense
NOV_LOCI.368	MLAFT.16632.1	4	-	1373116	1373900	1	1373116,	1373900,	Intergenic
AT4G03455	MLAFT.16650.1	4	-	1534805	1535869	1	1534805,	1535869,	Intergenic
AT4G04675	MLAFT.16657.1	4	-	1757592	1758253	1	1757592,	1758253,	Intergenic
AT4G03935	MLAFT.16659.1	4	-	1868765	1874710	5	1868765,1869086,1869514,1874374,1874527,	1868941,1869426,1869702,1874439,1874710,	Antisense
AT4G03935	MLAFT.16659.2	4	-	1868772	1874731	5	1868772,1869219,1869514,1874374,1874527,	1868941,1869426,1869702,1874439,1874731,	Antisense
AT4G03935	MLAFT.16659.4	4	-	1868769	1875256	4	1868769,1869514,1874374,1874527,	1869426,1869702,1874439,1875256,	Antisense
AT4G03935	MLAFT.16659.5	4	-	1868771	1874734	3	1868771,1874374,1874527,	1869702,1874439,1874734,	Antisense
NOV_LOCI.369	MLAFT.16660.1	4	-	1875271	1876548	4	1875271,1875909,1876130,1876342,	1875551,1876037,1876195,1876548,	Antisense
NOV_LOCI.370	MLAFT.16673.1	4	-	2375469	2376524	1	2375469,	2376524,	Intergenic
NOV_LOCI.371	MLAFT.16674.1	4	-	2375549	2376364	2	2375549,2376114,	2375978,2376364,	Intergenic
NOV_LOCI.372	MLAFT.16686.1	4	-	2506814	2507963	1	2506814,	2507963,	Intergenic
AT4G05070	MLAFT.16694.1	4	-	2593603	2624311	2	2593603,2624293,	2594113,2624311,	Overlapping
AT4G06701	MLAFT.16710.2	4	-	3939260	3940708	4	3939260,3939857,3940247,3940614,	3939534,3939920,3940331,3940708,	Intergenic
AT4G06701	MLAFT.16710.3	4	-	3939260	3940734	2	3939260,3940247,	3939920,3940734,	Intergenic
AT4G06701	MLAFT.16710.4	4	-	3939260	3940734	3	3939260,3940247,3940465,	3939920,3940331,3940734,	Intergenic
AT4G06701	MLAFT.16710.5	4	-	3939275	3940750	4	3939275,3940247,3940465,3940614,	3939920,3940331,3940510,3940750,	Intergenic
AT4G06701	MLAFT.16710.7	4	-	3939260	3940734	4	3939260,3940247,3940465,3940614,	3939923,3940331,3940510,3940734,	Intergenic
AT4G06701	MLAFT.16710.9	4	-	3939595	3940706	2	3939595,3940465,	3940331,3940706,	Intergenic
NOV_LOCI.374	MLAFT.16764.1	4	-	6093446	6094919	2	6093446,6094826,	6093790,6094919,	Intergenic
NOV_LOCI.375	MLAFT.16774.1	4	-	6257095	6258205	2	6257095,6258099,	6257431,6258205,	Intergenic
AT4G05775	MLAFT.16787.1	4	-	6374379	6375093	1	6374379,	6375093,	Antisense
NOV_LOCI.376	MLAFT.16815.1	4	-	6644939	6645520	1	6644939,	6645520,	Antisense
AT4G05840	MLAFT.16817.1	4	-	6671530	6672179	1	6671530,	6672179,	Intergenic
NOV_LOCI.377	MLAFT.16829.1	4	-	6777104	6777859	2	6777104,6777544,	6777355,6777859,	Antisense
AT4G05855	MLAFT.16830.1	4	-	6786724	6787167	1	6786724,	6787167,	Intergenic
AT4G05860	MLAFT.16831.1	4	-	6790995	6791465	1	6790995,	6791465,	Intergenic
NOV_LOCI.378	MLAFT.16848.1	4	-	7087600	7088052	1	7087600,	7088052,	Antisense
AT4G12490	MLAFT.16883.1	4	-	7409636	7417804	2	7409636,7417776,	7410359,7417804,	Overlapping
AT4G12917	MLAFT.16905.1	4	-	7561411	7563860	3	7561411,7563274,7563770,	7561918,7563632,7563860,	Intergenic
AT4G12917	MLAFT.16905.2	4	-	7563069	7563860	2	7563069,7563727,	7563632,7563860,	Intergenic
AT4G13195	MLAFT.16920.1	4	-	7662364	7663538	1	7662364,	7663538,	Overlapping
NOV_LOCI.380	MLAFT.16926.1	4	-	7689552	7690240	1	7689552,	7690240,	Intergenic
NOV_LOCI.381	MLAFT.16927.1	4	-	7692853	7693509	1	7692853,	7693509,	Intergenic
NOV_LOCI.382	MLAFT.16928.1	4	-	7696114	7696762	1	7696114,	7696762,	Intergenic
NOV_LOCI.383	MLAFT.16929.1	4	-	7699373	7700006	1	7699373,	7700006,	Intergenic
AT4G13554	MLAFT.16946.1	4	-	7877063	7878778	1	7877063,	7878778,	Intergenic
NOV_LOCI.384	MLAFT.16947.2	4	-	7884866	7887574	4	7884866,7887110,7887298,7887434,	7885118,7887196,7887362,7887574,	Antisense
AT4G06115	MLAFT.16949.1	4	-	7887731	7892174	1	7887731,	7892174,	Overlapping
AT4G13577	MLAFT.16950.3	4	-	7897291	7898469	2	7897291,7898355,	7898160,7898469,	Overlapping
AT4G06135	MLAFT.16951.1	4	-	7900337	7900766	1	7900337,	7900766,	Antisense
NOV_LOCI.385	MLAFT.16957.1	4	-	7946079	7946720	1	7946079,	7946720,	Antisense
AT4G13918	MLAFT.16971.2	4	-	8043749	8047691	3	8043749,8047026,8047422,	8046661,8047127,8047691,	Antisense
NOV_LOCI.386	MLAFT.17012.1	4	-	8345753	8346648	1	8345753,	8346648,	Intergenic
AT4G06235	MLAFT.17022.1	4	-	8458372	8460208	1	8458372,	8460208,	Intergenic
AT4G14811	MLAFT.17027.1	4	-	8503912	8504522	1	8503912,	8504522,	Antisense
AT4G06305	MLAFT.17046.1	4	-	8711976	8713561	1	8711976,	8713561,	Intergenic
AT4G16000	MLAFT.17074.1	4	-	9063064	9064512	1	9063064,	9064512,	Overlapping
AT4G06705	MLAFT.17152.1	4	-	9714954	9715186	1	9714954,	9715186,	Intronic
NOV_LOCI.387	MLAFT.17189.1	4	-	10093277	10093794	1	10093277,	10093794,	Intergenic
AT4G06850	MLAFT.17218.1	4	-	10336358	10336949	1	10336358,	10336949,	Overlapping
AT4G06955	MLAFT.17284.1	4	-	10944857	10946112	1	10944857,	10946112,	Intergenic
NOV_LOCI.389	MLAFT.17311.4	4	-	11405253	11405989	2	11405253,11405759,	11405664,11405989,	Intergenic
AT4G07015	MLAFT.17317.1	4	-	11442156	11442611	1	11442156,	11442611,	Intergenic
AT4G22233	MLAFT.17356.1	4	-	11763309	11764005	1	11763309,	11764005,	Antisense
NOV_LOCI.390	MLAFT.17379.1	4	-	11874241	11877707	3	11874241,11877251,11877545,	11877120,11877381,11877707,	Intergenic
AT4G24410	MLAFT.17461.1	4	-	12623401	12623799	1	12623401,	12623799,	Overlapping
AT4G07285	MLAFT.17480.1	4	-	12785197	12786078	1	12785197,	12786078,	Antisense
AT4G07625	MLAFT.17556.1	4	-	13332718	13333094	1	13332718,	13333094,	Intergenic
AT4G07635	MLAFT.17557.1	4	-	13333185	13333483	1	13333185,	13333483,	Intergenic
NOV_LOCI.392	MLAFT.17573.1	4	-	13453722	13454435	2	13453722,13454371,	13454146,13454435,	Antisense
NOV_LOCI.393	MLAFT.17573.2	4	-	13453724	13454605	2	13453724,13454371,	13454163,13454605,	Antisense
AT4G07815	MLAFT.17614.1	4	-	13716231	13717031	1	13716231,	13717031,	Intergenic
AT4G08005	MLAFT.17658.1	4	-	13982283	13982606	1	13982283,	13982606,	Antisense
NOV_LOCI.394	MLAFT.17660.1	4	-	13984996	13985314	1	13984996,	13985314,	Antisense
AT4G08045	MLAFT.17689.1	4	-	14345093	14345573	1	14345093,	14345573,	Intergenic
AT4G08125	MLAFT.17701.1	4	-	14468629	14469272	1	14468629,	14469272,	Intronic
NOV_LOCI.395	MLAFT.17740.1	4	-	14737970	14738286	1	14737970,	14738286,	Antisense
NOV_LOCI.396	MLAFT.17766.1	4	-	14917030	14917499	1	14917030,	14917499,	Intergenic
NOV_LOCI.397	MLAFT.17767.1	4	-	14917098	14917676	2	14917098,14917520,	14917376,14917676,	Intergenic
AT4G08325	MLAFT.17773.1	4	-	14959432	14959667	1	14959432,	14959667,	Intronic
AT4G31877	MLAFT.17831.1	4	-	15413208	15415850	1	15413208,	15415850,	Intergenic
AT4G31877	MLAFT.17832.1	4	-	15413316	15415435	2	15413316,15414312,	15413594,15415435,	Intergenic
AT4G08755	MLAFT.17884.1	4	-	15965017	15965253	1	15965017,	15965253,	Intergenic
NOV_LOCI.398	MLAFT.17915.1	4	-	16135002	16135818	1	16135002,	16135818,	Antisense
NOV_LOCI.400	MLAFT.18012.1	4	-	16891383	16891836	1	16891383,	16891836,	Intergenic
AT4G09225	MLAFT.18014.1	4	-	16903913	16904793	1	16903913,	16904793,	Antisense
AT4G09285	MLAFT.18045.1	4	-	17159104	17159655	1	17159104,	17159655,	Intergenic
AT4G36648	MLAFT.18066.1	4	-	17280790	17282720	3	17280790,17281896,17282510,	17281099,17282412,17282720,	Intergenic
AT4G36648	MLAFT.18066.2	4	-	17281225	17282719	3	17281225,17282165,17282510,	17281977,17282412,17282719,	Intergenic
AT4G36648	MLAFT.18066.3	4	-	17281169	17282719	3	17281169,17282258,17282510,	17281977,17282412,17282719,	Intergenic
AT4G36791	MLAFT.18077.1	4	-	17338402	17339000	1	17338402,	17339000,	Overlapping
AT4G36808	MLAFT.18079.1	4	-	17343183	17344172	1	17343183,	17344172,	Antisense
NOV_LOCI.401	MLAFT.18105.1	4	-	17554574	17555808	1	17554574,	17555808,	Antisense
AT4G09535	MLAFT.18128.1	4	-	17695244	17696039	1	17695244,	17696039,	Antisense
AT4G38932	MLAFT.18191.1	4	-	18150154	18152566	1	18150154,	18152566,	Antisense
AT4G38932	MLAFT.18192.1	4	-	18151812	18198974	2	18151812,18198955,	18152425,18198974,	Antisense
NOV_LOCI.402	MLAFT.18203.1	4	-	18220549	18221333	2	18220549,18221215,	18221112,18221333,	Intergenic
NOV_LOCI.403	MLAFT.18215.1	4	-	18276662	18279696	1	18276662,	18279696,	Antisense
AT4G39838	MLAFT.18246.1	4	-	18484786	18486381	1	18484786,	18486381,	Antisense
AT4G09945	MLAFT.18247.1	4	-	18498061	18498507	1	18498061,	18498507,	Antisense
AT4G40085	MLAFT.18261.1	4	-	18579270	18580366	1	18579270,	18580366,	Antisense
NOV_LOCI.404	MLAFT.18290.1	5	+	218150	220861	1	218150,	220861,	Antisense
AT5G01595	MLAFT.18293.1	5	+	227032	230048	2	227032,227756,	227129,230048,	Antisense
AT5G01747	MLAFT.18297.1	5	+	287528	289497	1	287528,	289497,	Intergenic
AT5G03285	MLAFT.18383.1	5	+	793454	793933	1	793454,	793933,	Intergenic
NOV_LOCI.405	MLAFT.18415.1	5	+	1038582	1039339	2	1038582,1038827,	1038754,1039339,	Antisense
AT5G05435	MLAFT.18484.3	5	+	1606621	1607653	2	1606621,1607140,	1606722,1607653,	Antisense
AT5G05435	MLAFT.18484.5	5	+	1606444	1607671	2	1606444,1607414,	1607311,1607671,	Antisense
NOV_LOCI.407	MLAFT.18530.1	5	+	1917640	1919016	3	1917640,1917839,1918107,	1917741,1918025,1919016,	Antisense
NOV_LOCI.408	MLAFT.18562.1	5	+	2171668	2173196	1	2171668,	2173196,	Antisense
AT5G01405	MLAFT.18587.1	5	+	2365685	2366459	1	2365685,	2366459,	Intergenic
AT5G08717	MLAFT.18655.1	5	+	2840585	2841001	1	2840585,	2841001,	Intergenic
NOV_LOCI.409	MLAFT.18678.1	5	+	3014939	3015235	1	3014939,	3015235,	Antisense
AT5G01785	MLAFT.18715.1	5	+	3343247	3344265	1	3343247,	3344265,	Intergenic
AT5G11977	MLAFT.18783.1	5	+	3867063	3869928	1	3867063,	3869928,	Antisense
AT5G14545	MLAFT.18876.1	5	+	4690943	4691943	1	4690943,	4691943,	Antisense
AT5G14545	MLAFT.18877.1	5	+	4690972	4691922	2	4690972,4691317,	4691190,4691922,	Antisense
AT5G14545	MLAFT.18877.2	5	+	4690984	4691751	2	4690984,4691317,	4691216,4691751,	Antisense
AT5G14565	MLAFT.18878.1	5	+	4694635	4697267	1	4694635,	4697267,	Antisense
AT5G02575	MLAFT.18983.1	5	+	5448504	5450315	1	5448504,	5450315,	Intergenic
NOV_LOCI.412	MLAFT.19039.1	5	+	5964081	5964369	1	5964081,	5964369,	Intergenic
AT5G18245	MLAFT.19055.1	5	+	6028281	6033243	2	6028281,6032777,	6028330,6033243,	Antisense
AT5G18245	MLAFT.19055.2	5	+	6028263	6033268	6	6028263,6028828,6029601,6030789,6031138,6032777,	6028582,6029282,6030596,6030881,6031209,6033268,	Antisense
AT5G18255	MLAFT.19057.1	5	+	6035621	6037654	1	6035621,	6037654,	Antisense
NOV_LOCI.413	MLAFT.19158.1	5	+	6792616	6793453	1	6792616,	6793453,	Antisense
AT5G21020	MLAFT.19196.1	5	+	7138770	7159390	2	7138770,7159373,	7139658,7159390,	Overlapping
AT5G03395	MLAFT.19225.1	5	+	7420374	7421633	2	7420374,7421045,	7420611,7421633,	Intergenic
AT5G22430	MLAFT.19229.1	5	+	7433874	7434940	2	7433874,7434206,	7433951,7434940,	Overlapping
AT5G03635	MLAFT.19286.1	5	+	7985472	7986952	1	7985472,	7986952,	Antisense
AT5G04145	MLAFT.19376.1	5	+	9022962	9023571	1	9022962,	9023571,	Intergenic
AT5G04205	MLAFT.19391.1	5	+	9166089	9166772	1	9166089,	9166772,	Intergenic
AT5G26692	MLAFT.19402.1	5	+	9282490	9284596	2	9282490,9284578,	9282977,9284596,	Overlapping
AT5G26800	MLAFT.19418.2	5	+	9425149	9426783	2	9425149,9426407,	9425736,9426783,	Intergenic
NOV_LOCI.415	MLAFT.19432.1	5	+	9560875	9561797	1	9560875,	9561797,	Intergenic
AT5G04465	MLAFT.19464.1	5	+	9832929	9833234	1	9832929,	9833234,	Intergenic
AT5G27807	MLAFT.19466.1	5	+	9852494	9852918	1	9852494,	9852918,	Intergenic
NOV_LOCI.416	MLAFT.19477.1	5	+	10018900	10019221	1	10018900,	10019221,	Intergenic
AT5G28262	MLAFT.19481.1	5	+	10238619	10239981	3	10238619,10239111,10239820,	10238779,10239643,10239981,	Intergenic
AT5G28262	MLAFT.19481.2	5	+	10238561	10239981	4	10238561,10239229,10239569,10239820,	10238779,10239351,10239643,10239981,	Intergenic
NOV_LOCI.418	MLAFT.19488.1	5	+	10615237	10617879	3	10615237,10616415,10616980,	10615435,10616581,10617879,	Intergenic
NOV_LOCI.419	MLAFT.19489.1	5	+	10632221	10633924	1	10632221,	10633924,	Intergenic
AT5G35407	MLAFT.19516.1	5	+	13611704	13613002	1	13611704,	13613002,	Intergenic
AT5G35407	MLAFT.19517.1	5	+	13611831	13613868	2	13611831,13613630,	13611997,13613868,	Intergenic
NOV_LOCI.422	MLAFT.19518.1	5	+	13626163	13626992	1	13626163,	13626992,	Intergenic
AT5G05275	MLAFT.19532.1	5	+	13908396	13910260	1	13908396,	13910260,	Intergenic
AT5G05275	MLAFT.19533.1	5	+	13908382	13910314	2	13908382,13909050,	13908530,13910314,	Antisense
NOV_LOCI.425	MLAFT.19573.1	5	+	15089719	15090069	1	15089719,	15090069,	Antisense
AT5G05745	MLAFT.19591.1	5	+	15379624	15380312	1	15379624,	15380312,	Intergenic
AT5G06015	MLAFT.19670.1	5	+	16136552	16142024	1	16136552,	16142024,	Antisense
AT5G40348	MLAFT.19671.1	5	+	16136595	16139367	2	16136595,16138776,	16136716,16139367,	Antisense
AT5G41471	MLAFT.19730.1	5	+	16598772	16599133	1	16598772,	16599133,	Intergenic
NOV_LOCI.429	MLAFT.19798.1	5	+	17133087	17134254	2	17133087,17133653,	17133501,17134254,	Intergenic
NOV_LOCI.428	MLAFT.19798.2	5	+	17133086	17134258	3	17133086,17133653,17133776,	17133501,17133692,17134258,	Intergenic
NOV_LOCI.430	MLAFT.19798.3	5	+	17133094	17134260	3	17133094,17133653,17133776,	17133501,17133707,17134260,	Intergenic
AT5G06455	MLAFT.19814.1	5	+	17285124	17285638	1	17285124,	17285638,	Intergenic
NOV_LOCI.431	MLAFT.19820.1	5	+	17315605	17316286	1	17315605,	17316286,	Antisense
AT5G06475	MLAFT.19823.1	5	+	17326485	17327081	1	17326485,	17327081,	Intergenic
AT5G06515	MLAFT.19830.1	5	+	17456605	17457017	1	17456605,	17457017,	Antisense
AT5G43603	MLAFT.19837.1	5	+	17516208	17516666	1	17516208,	17516666,	Intergenic
NOV_LOCI.432	MLAFT.19874.1	5	+	17827909	17828523	1	17827909,	17828523,	Intergenic
AT5G06565	MLAFT.19875.1	5	+	17839951	17841012	1	17839951,	17841012,	Antisense
AT5G06585	MLAFT.19888.1	5	+	17958380	17959764	1	17958380,	17959764,	Intergenic
AT5G06585	MLAFT.19889.1	5	+	17958382	17959765	2	17958382,17959315,	17958518,17959765,	Intergenic
AT5G06735	MLAFT.19939.1	5	+	18489950	18490604	1	18489950,	18490604,	Intergenic
AT5G06795	MLAFT.19966.1	5	+	18769139	18769812	1	18769139,	18769812,	Antisense
AT5G06795	MLAFT.19967.1	5	+	18769120	18771069	2	18769120,18769955,	18769216,18771069,	Antisense
AT5G06795	MLAFT.19967.2	5	+	18769130	18771034	2	18769130,18770077,	18769216,18771034,	Antisense
AT5G06825	MLAFT.19973.1	5	+	18833755	18834005	1	18833755,	18834005,	Overlapping
AT5G06875	MLAFT.19983.1	5	+	18903586	18904357	1	18903586,	18904357,	Intergenic
NOV_LOCI.433	MLAFT.20033.1	5	+	19289774	19290709	1	19289774,	19290709,	Antisense
AT5G07125	MLAFT.20070.1	5	+	19624420	19625811	1	19624420,	19625811,	Intergenic
NOV_LOCI.435	MLAFT.20111.1	5	+	20016127	20016800	1	20016127,	20016800,	Antisense
AT5G51174	MLAFT.20181.1	5	+	20795604	20796806	1	20795604,	20796806,	Intergenic
AT5G07745	MLAFT.20206.1	5	+	20996760	20997100	1	20996760,	20997100,	Intergenic
AT5G53048	MLAFT.20273.1	5	+	21509776	21511923	5	21509776,21510488,21510774,21510943,21511318,	21509922,21510708,21510856,21511045,21511923,	Antisense
AT5G53048	MLAFT.20273.2	5	+	21509825	21511803	4	21509825,21510488,21510774,21510946,	21509922,21510708,21510856,21511803,	Antisense
AT5G53048	MLAFT.20273.3	5	+	21509805	21511917	5	21509805,21510488,21510774,21510946,21511318,	21509922,21510708,21510856,21511045,21511917,	Antisense
AT5G53048	MLAFT.20273.4	5	+	21509763	21511882	4	21509763,21510488,21510943,21511318,	21509922,21510856,21511045,21511882,	Antisense
AT5G53048	MLAFT.20273.5	5	+	21509851	21511858	4	21509851,21510488,21510946,21511318,	21509922,21510856,21511045,21511858,	Antisense
AT5G53048	MLAFT.20273.6	5	+	21509805	21511882	5	21509805,21510547,21510774,21510943,21511318,	21509922,21510708,21510856,21511045,21511882,	Antisense
AT5G53048	MLAFT.20273.8	5	+	21509826	21511923	4	21509826,21510774,21510943,21511318,	21510708,21510856,21511045,21511923,	Antisense
NOV_LOCI.437	MLAFT.20282.1	5	+	21573394	21574013	2	21573394,21573709,	21573577,21574013,	Antisense
AT5G53902	MLAFT.20322.1	5	+	21888302	21888521	1	21888302,	21888521,	Antisense
NOV_LOCI.439	MLAFT.20336.1	5	+	21990602	21990822	1	21990602,	21990822,	Intergenic
AT5G08175	MLAFT.20340.1	5	+	22054224	22055482	1	22054224,	22055482,	Antisense
NOV_LOCI.442	MLAFT.20398.1	5	+	22478236	22479651	1	22478236,	22479651,	Antisense
NOV_LOCI.441	MLAFT.20399.1	5	+	22478231	22479510	2	22478231,22479190,	22478493,22479510,	Antisense
AT5G08495	MLAFT.20443.1	5	+	22828428	22829276	1	22828428,	22829276,	Intergenic
AT5G08665	MLAFT.20465.1	5	+	22994244	22994861	1	22994244,	22994861,	Intergenic
NOV_LOCI.444	MLAFT.20471.1	5	+	23063878	23064425	1	23063878,	23064425,	Antisense
AT5G08715	MLAFT.20495.1	5	+	23308100	23309417	1	23308100,	23309417,	Antisense
AT5G57760	MLAFT.20508.1	5	+	23400726	23401358	2	23400726,23401109,	23400919,23401358,	Overlapping
AT5G08805	MLAFT.20514.1	5	+	23440287	23440587	1	23440287,	23440587,	Overlapping
AT5G58465	MLAFT.20550.1	5	+	23636991	23637208	1	23636991,	23637208,	Intergenic
NOV_LOCI.445	MLAFT.20634.1	5	+	24317469	24318298	1	24317469,	24318298,	Antisense
NOV_LOCI.446	MLAFT.20684.1	5	+	24766685	24767745	1	24766685,	24767745,	Antisense
NOV_LOCI.447	MLAFT.20710.1	5	+	24954507	24955538	1	24954507,	24955538,	Antisense
AT5G62162	MLAFT.20712.1	5	+	24962425	24963372	1	24962425,	24963372,	Intergenic
AT5G09065	MLAFT.20727.1	5	+	25066574	25066815	1	25066574,	25066815,	Intergenic
AT5G09140	MLAFT.20761.1	5	+	25296597	25296896	1	25296597,	25296896,	Antisense
AT5G09155	MLAFT.20770.1	5	+	25374768	25376653	1	25374768,	25376653,	Antisense
NOV_LOCI.448	MLAFT.20773.1	5	+	25409333	25410645	2	25409333,25410263,	25410186,25410645,	Antisense
AT5G09285	MLAFT.20850.1	5	+	25944143	25945525	1	25944143,	25945525,	Antisense
AT5G65015	MLAFT.20856.1	5	+	25972385	25972770	1	25972385,	25972770,	Overlapping
AT5G09295	MLAFT.20858.1	5	+	25980084	25981413	2	25980084,25980598,	25980402,25981413,	Intergenic
AT5G09375	MLAFT.20875.1	5	+	26138633	26139170	1	26138633,	26139170,	Intergenic
NOV_LOCI.449	MLAFT.20882.1	5	+	26189876	26190609	1	26189876,	26190609,	Antisense
NOV_LOCI.450	MLAFT.20923.1	5	+	26465214	26465945	1	26465214,	26465945,	Intergenic
AT5G66562	MLAFT.20932.1	5	+	26567143	26567799	1	26567143,	26567799,	Intergenic
NOV_LOCI.451	MLAFT.20936.1	5	+	26575086	26575914	1	26575086,	26575914,	Antisense
AT5G09735	MLAFT.20956.1	5	+	26683307	26683874	1	26683307,	26683874,	Intergenic
NOV_LOCI.452	MLAFT.20989.1	5	+	26949657	26949859	1	26949657,	26949859,	Intergenic
NOV_LOCI.453	MLAFT.21002.1	5	-	57988	60057	1	57988,	60057,	Antisense
AT5G00750	MLAFT.21014.1	5	-	141838	142803	1	141838,	142803,	Intergenic
AT5G00765	MLAFT.21017.1	5	-	146499	146751	1	146499,	146751,	Intronic
AT5G00905	MLAFT.21096.1	5	-	758247	760348	1	758247,	760348,	Overlapping
NOV_LOCI.454	MLAFT.21113.1	5	-	871252	872252	1	871252,	872252,	Antisense
AT5G03552	MLAFT.21118.1	5	-	896550	897835	1	896550,	897835,	Antisense
AT5G03552	MLAFT.21119.1	5	-	896679	897863	2	896679,897640,	897515,897863,	Antisense
NOV_LOCI.455	MLAFT.21150.1	5	-	1150811	1152567	1	1150811,	1152567,	Antisense
AT5G04275	MLAFT.21154.1	5	-	1187489	1188904	1	1187489,	1188904,	Intergenic
NOV_LOCI.456	MLAFT.21168.1	5	-	1341811	1343905	3	1341811,1342314,1343267,	1342046,1342938,1343905,	Intergenic
NOV_LOCI.457	MLAFT.21180.1	5	-	1420617	1422575	4	1420617,1421184,1421597,1422290,	1421093,1421397,1421672,1422575,	Intergenic
AT5G01055	MLAFT.21208.1	5	-	1619169	1620086	1	1619169,	1620086,	Intergenic
AT5G01195	MLAFT.21238.1	5	-	1867460	1868234	1	1867460,	1868234,	Intergenic
AT5G01295	MLAFT.21287.1	5	-	2205824	2206800	1	2205824,	2206800,	Antisense
AT5G01375	MLAFT.21294.1	5	-	2271664	2272474	1	2271664,	2272474,	Antisense
AT5G07322	MLAFT.21296.1	5	-	2312948	2313590	1	2312948,	2313590,	Intergenic
AT5G08185	MLAFT.21342.1	5	-	2634027	2635682	1	2634027,	2635682,	Intergenic
AT5G08185	MLAFT.21341.2	5	-	2634000	2635673	2	2634000,2634771,	2634391,2635673,	Intergenic
NOV_LOCI.459	MLAFT.21341.3	5	-	2634100	2635415	4	2634100,2634771,2635136,2635321,	2634391,2634872,2635226,2635415,	Intergenic
NOV_LOCI.458	MLAFT.21341.4	5	-	2634080	2635248	3	2634080,2634771,2635133,	2634391,2634875,2635248,	Intergenic
NOV_LOCI.460	MLAFT.21341.5	5	-	2634100	2635428	4	2634100,2634771,2635133,2635321,	2634391,2634875,2635226,2635428,	Intergenic
AT5G10965	MLAFT.21467.1	5	-	3471230	3472008	2	3471230,3471954,	3471504,3472008,	Intergenic
NOV_LOCI.461	MLAFT.21557.1	5	-	4196228	4196924	1	4196228,	4196924,	Antisense
AT5G02055	MLAFT.21561.1	5	-	4221925	4224035	1	4221925,	4224035,	Antisense
NOV_LOCI.463	MLAFT.21602.1	5	-	4534907	4535204	1	4534907,	4535204,	Antisense
NOV_LOCI.464	MLAFT.21645.1	5	-	4799176	4800712	1	4799176,	4800712,	Intergenic
AT5G02465	MLAFT.21693.1	5	-	5169657	5170248	1	5169657,	5170248,	Overlapping
NOV_LOCI.466	MLAFT.21714.1	5	-	5303176	5303591	1	5303176,	5303591,	Antisense
AT5G02655	MLAFT.21765.1	5	-	5673947	5675018	1	5673947,	5675018,	Intergenic
NOV_LOCI.467	MLAFT.21801.1	5	-	5923784	5924180	2	5923784,5924068,	5923965,5924180,	Intergenic
NOV_LOCI.468	MLAFT.21886.1	5	-	6663616	6664404	1	6663616,	6664404,	Intergenic
NOV_LOCI.469	MLAFT.21887.1	5	-	6663620	6664403	2	6663620,6664309,	6664117,6664403,	Intergenic
NOV_LOCI.471	MLAFT.21963.1	5	-	7204947	7205374	1	7204947,	7205374,	Intergenic
NOV_LOCI.472	MLAFT.21988.1	5	-	7379217	7380591	1	7379217,	7380591,	Antisense
NOV_LOCI.473	MLAFT.22006.1	5	-	7524236	7525598	1	7524236,	7525598,	Antisense
AT5G23065	MLAFT.22029.1	5	-	7738641	7741059	1	7738641,	7741059,	Intergenic
AT5G23410	MLAFT.22044.1	5	-	7885651	7886780	3	7885651,7886093,7886368,	7886020,7886216,7886780,	Antisense
AT5G23410	MLAFT.22044.3	5	-	7885609	7886808	2	7885609,7886368,	7886216,7886808,	Antisense
NOV_LOCI.474	MLAFT.22046.1	5	-	7890999	7891643	1	7890999,	7891643,	Intergenic
NOV_LOCI.475	MLAFT.22084.1	5	-	8217711	8218198	2	8217711,8218101,	8217950,8218198,	Antisense
AT5G24735	MLAFT.22113.1	5	-	8468278	8469587	1	8468278,	8469587,	Intergenic
AT5G24735	MLAFT.22114.2	5	-	8468337	8469231	2	8468337,8469107,	8468672,8469231,	Intergenic
NOV_LOCI.476	MLAFT.22124.1	5	-	8541596	8542214	1	8541596,	8542214,	Antisense
NOV_LOCI.477	MLAFT.22137.1	5	-	8669184	8670126	1	8669184,	8670126,	Antisense
AT5G03955	MLAFT.22144.1	5	-	8776776	8777102	1	8776776,	8777102,	Intergenic
AT5G04215	MLAFT.22180.1	5	-	9165847	9166559	1	9165847,	9166559,	Intergenic
AT5G26622	MLAFT.22191.1	5	-	9355972	9357371	2	9355972,9356976,	9356305,9357371,	Overlapping
AT5G04305	MLAFT.22200.1	5	-	9493981	9494215	1	9493981,	9494215,	Intergenic
AT5G04545	MLAFT.22223.1	5	-	9874513	9874879	1	9874513,	9874879,	Overlapping
NOV_LOCI.480	MLAFT.22229.1	5	-	9986761	9987725	1	9986761,	9987725,	Antisense
NOV_LOCI.481	MLAFT.22230.1	5	-	9986793	9987503	2	9986793,9987228,	9987140,9987503,	Antisense
NOV_LOCI.482	MLAFT.22230.2	5	-	9986793	9987552	2	9986793,9987228,	9987146,9987552,	Antisense
NOV_LOCI.483	MLAFT.22232.1	5	-	10019294	10019771	1	10019294,	10019771,	Intergenic
NOV_LOCI.484	MLAFT.22241.1	5	-	10277156	10277940	1	10277156,	10277940,	Intergenic
NOV_LOCI.485	MLAFT.22244.1	5	-	10330486	10331962	1	10330486,	10331962,	Intergenic
AT5G04785	MLAFT.22252.1	5	-	10613654	10614501	1	10613654,	10614501,	Intergenic
AT5G35605	MLAFT.22285.1	5	-	13805842	13806055	1	13805842,	13806055,	Intergenic
NOV_LOCI.486	MLAFT.22297.1	5	-	13987333	13988589	1	13987333,	13988589,	Intergenic
AT5G36002	MLAFT.22305.3	5	-	14141010	14143226	4	14141010,14141794,14142043,14143015,	14141689,14141949,14142709,14143226,	Antisense
NOV_LOCI.488	MLAFT.22314.1	5	-	14311603	14312137	1	14311603,	14312137,	Intergenic
AT5G40395	MLAFT.22437.1	5	-	16165989	16166295	1	16165989,	16166295,	Antisense
AT5G41663	MLAFT.22485.1	5	-	16660026	16660954	1	16660026,	16660954,	Intergenic
AT5G41905	MLAFT.22492.1	5	-	16774018	16775645	1	16774018,	16775645,	Intergenic
NOV_LOCI.489	MLAFT.22508.1	5	-	16887528	16888057	1	16887528,	16888057,	Antisense
AT5G06305	MLAFT.22518.1	5	-	16975393	16975852	1	16975393,	16975852,	Intergenic
AT5G06385	MLAFT.22534.1	5	-	17148904	17150413	1	17148904,	17150413,	Overlapping
AT5G43403	MLAFT.22573.1	5	-	17430591	17431792	2	17430591,17431449,	17430871,17431792,	Intergenic
NOV_LOCI.490	MLAFT.22629.1	5	-	17916769	17918048	1	17916769,	17918048,	Antisense
AT5G45307	MLAFT.22666.1	5	-	18358682	18358989	1	18358682,	18358989,	Intergenic
NOV_LOCI.491	MLAFT.22706.1	5	-	18701804	18702021	1	18701804,	18702021,	Antisense
AT5G46845	MLAFT.22733.1	5	-	19007820	19009371	1	19007820,	19009371,	Intergenic
AT5G47550	MLAFT.22769.1	5	-	19286506	19309669	2	19286506,19309651,	19286928,19309669,	Overlapping
AT5G48412	MLAFT.22811.1	5	-	19622978	19624235	1	19622978,	19624235,	Antisense
NOV_LOCI.493	MLAFT.22859.1	5	-	20048161	20049795	1	20048161,	20049795,	Antisense
NOV_LOCI.494	MLAFT.22860.1	5	-	20048366	20049566	2	20048366,20048915,	20048803,20049566,	Antisense
NOV_LOCI.495	MLAFT.22894.1	5	-	20354461	20355490	2	20354461,20355075,	20354862,20355490,	Antisense
AT5G07995	MLAFT.23023.1	5	-	21692539	21693001	1	21692539,	21693001,	Intergenic
NOV_LOCI.496	MLAFT.23032.1	5	-	21811756	21811973	1	21811756,	21811973,	Antisense
NOV_LOCI.497	MLAFT.23033.1	5	-	21813795	21814237	1	21813795,	21814237,	Antisense
AT5G54075	MLAFT.23047.1	5	-	21945337	21945596	1	21945337,	21945596,	Antisense
AT5G08205	MLAFT.23064.1	5	-	22120919	22121809	1	22120919,	22121809,	Antisense
NOV_LOCI.498	MLAFT.23086.1	5	-	22321821	22323095	1	22321821,	22323095,	Antisense
NOV_LOCI.499	MLAFT.23125.1	5	-	22627658	22633359	4	22627658,22632425,22632677,22633200,	22627853,22632511,22632769,22633359,	Intergenic
AT5G08445	MLAFT.23137.1	5	-	22753959	22754531	2	22753959,22754474,	22754294,22754531,	Antisense
NOV_LOCI.503	MLAFT.23181.1	5	-	23193672	23194278	1	23193672,	23194278,	Antisense
AT5G08835	MLAFT.23253.1	5	-	23663074	23664967	1	23663074,	23664967,	Antisense
AT5G08865	MLAFT.23258.1	5	-	23682598	23683619	1	23682598,	23683619,	Intergenic
NOV_LOCI.504	MLAFT.23273.1	5	-	23762007	23762430	1	23762007,	23762430,	Antisense
AT5G61412	MLAFT.23404.1	5	-	24686462	24687105	1	24686462,	24687105,	Overlapping
AT5G09005	MLAFT.23407.1	5	-	24708796	24709537	1	24708796,	24709537,	Antisense
AT5G61455	MLAFT.23409.1	5	-	24713399	24713603	1	24713399,	24713603,	Intergenic
AT5G09020	MLAFT.23419.1	5	-	24782236	24782877	1	24782236,	24782877,	Intergenic
AT5G09130	MLAFT.23474.1	5	-	25290796	25291525	1	25290796,	25291525,	Intergenic
NOV_LOCI.506	MLAFT.23515.1	5	-	25530014	25530681	1	25530014,	25530681,	Antisense
NOV_LOCI.507	MLAFT.23539.1	5	-	25694054	25694721	1	25694054,	25694721,	Antisense
AT5G09200	MLAFT.23553.1	5	-	25794499	25794761	1	25794499,	25794761,	Intergenic
AT5G09335	MLAFT.23594.1	5	-	26111571	26112058	1	26111571,	26112058,	Intergenic
AT5G09365	MLAFT.23600.1	5	-	26138228	26138929	1	26138228,	26138929,	Intergenic
NOV_LOCI.508	MLAFT.23602.1	5	-	26146751	26147726	2	26146751,26147578,	26147142,26147726,	Intergenic
AT5G09385	MLAFT.23605.1	5	-	26175882	26176503	1	26175882,	26176503,	Antisense
AT5G65613	MLAFT.23616.1	5	-	26220522	26221160	2	26220522,26221083,	26220977,26221160,	Overlapping
AT5G09505	MLAFT.23631.1	5	-	26349347	26349974	1	26349347,	26349974,	Intergenic
AT5G66045	MLAFT.23641.1	5	-	26410422	26411750	2	26410422,26411419,	26411337,26411750,	Antisense
AT5G09855	MLAFT.23705.1	5	-	26853702	26855199	1	26853702,	26855199,	Antisense
AT5G09965	MLAFT.23729.1	5	-	26970976	26972457	1	26970976,	26972457,	Intergenic
NOV_LOCI.510	MLAFT.23734.1	Mt	-	37292	38401	1	37292,	38401,	Intergenic
ATMG00710	MLAFT.23741.1	Mt	-	207705	208202	1	207705,	208202,	Overlapping
ATMG00950	MLAFT.23744.1	Mt	-	252341	255024	1	252341,	255024,	Intergenic
ATMG01170	MLAFT.23752.1	Mt	-	297753	298556	1	297753,	298556,	Overlapping
ATMG01260	MLAFT.23754.1	Mt	-	312829	313784	1	312829,	313784,	Overlapping
ATMG09950	MLAFT.23756.1	Mt	-	333419	334006	1	333419,	334006,	Intergenic
ATMG09980	MLAFT.23758.1	Mt	-	357769	359722	1	357769,	359722,	Intergenic
ATMG00250	MLAFT.23764.1	Mt	+	71366	72433	1	71366,	72433,	Intergenic
ATMG00330	MLAFT.23766.1	Mt	+	103288	104222	1	103288,	104222,	Intergenic
ATMG09730	MLAFT.23772.1	Mt	+	181196	181686	1	181196,	181686,	Intergenic
ATMG00780	MLAFT.23775.1	Mt	+	226787	227615	1	226787,	227615,	Intergenic
ATMG01060	MLAFT.23776.1	Mt	+	273201	275102	1	273201,	275102,	Overlapping
ATMG01340	MLAFT.23779.1	Mt	+	337680	338095	1	337680,	338095,	Intergenic
ATCG00030	MLAFT.23782.1	Pt	-	3699	4439	1	3699,	4439,	Intergenic
ATCG00240	MLAFT.23786.1	Pt	-	30256	30525	1	30256,	30525,	Intergenic
ATCG00450	MLAFT.23790.1	Pt	-	51157	51874	1	51157,	51874,	Intergenic
ATCG00900	MLAFT.23799.1	Pt	-	97396	97744	1	97396,	97744,	Overlapping
NOV_LOCI.511	MLAFT.23800.1	Pt	-	112668	113324	1	112668,	113324,	Intergenic
ATCG01160	MLAFT.23804.1	Pt	-	130236	130689	1	130236,	130689,	Intergenic
ATCG01210	MLAFT.23806.1	Pt	-	135156	137740	1	135156,	137740,	Intergenic
ATCG00200	MLAFT.23809.1	Pt	+	27163	27926	1	27163,	27926,	Intergenic
ATCG00400	MLAFT.23812.1	Pt	+	44996	47491	1	44996,	47491,	Antisense
ATCG00410	MLAFT.23813.1	Pt	+	47568	48443	1	47568,	48443,	Intergenic
ATCG00950	MLAFT.23817.1	Pt	+	100911	107864	1	100911,	107864,	Intergenic
ATCG00970	MLAFT.23818.1	Pt	+	107959	108374	1	107959,	108374,	Intergenic
ATCG01240	MLAFT.23820.1	Pt	+	140905	141252	1	140905,	141252,	Overlapping
