# Supplementary material for: Nanopore direct RNA sequencing reveals N6-methyladenosine and polyadenylation landscapes on long non-coding RNAs in Arabidopsis thaliana
Source: BMC Plant Biol. 2024 Nov 26;24:1126. doi: 10.1186/s12870-024-05845-4 (PMC11590578; doi:10.1186/s12870-024-05845-4)
Supplement: Supplementary file 4 — Supplementary Material 4 [file 12870_2024_5845_MOESM4_ESM.xlsx]

## Sheet: LncRNA_m6A
Table S3: Transcript positions, kmers and occurred stages of m6A on lncRNAs.
Transcript ID	Transcript position	k-mer	Stage
AT1G03545.2	315	TAACC	5-week floral bud
AT1G03545.2	983	AAACA	5-week floral bud
AT1G03545.2	1274	GAACA	5-week floral bud
AT1G03545.2	1311	TAACC	5-week floral bud
AT1G03545.2	1508	AGACT	5-week floral bud
AT1G07128.1	369	AAACA	2-week seedling
AT1G07128.1	641	AAACT	2-week seedling; seedling (public data)
AT1G07128.1	740	TGACT	2-week seedling; seedling (public data)
AT1G07128.1	848	TAACA	2-week seedling; seedling (public data)
AT1G07128.1	966	TAACT	2-week seedling
AT1G07128.1	1001	AAACT	2-week seedling
AT1G08283.1	144	AAACA	5-week floral bud; 2-week seedling; seedling (public data)
AT1G08283.1	149	AAACA	2-week seedling
AT1G08283.1	395	TGACT	5-week floral bud; 2-week seedling; seedling (public data)
AT1G08283.1	456	TAACA	5-week floral bud; seedling (public data)
AT1G13448.1	189	TAACT	seedling (public data)
AT1G13448.1	213	AAACA	seedling (public data)
AT1G13448.1	333	TGACA	2-week seedling; seedling (public data)
AT1G13448.1	427	GAACA	seedling (public data)
AT1G56612.2	573	TGACT	2-week seedling
AT1G56612.2	605	TGACC	2-week seedling
AT1G56612.2	653	AAACT	2-week seedling
AT1G56612.2	732	GAACA	2-week seedling
AT1G69587.1	129	AAACT	2-week seedling
AT1G69587.1	154	AAACT	2-week seedling
AT1G69587.1	182	TAACT	2-week seedling
AT1G69587.1	187	GAACA	2-week seedling
AT1G69587.1	302	AAACA	2-week seedling
AT1G69587.1	318	AGACC	2-week seedling
AT1G69587.1	448	AAACA	2-week seedling
AT1G69587.1	457	AAACT	2-week seedling
AT1G69587.1	533	AAACA	2-week seedling
AT1G69587.1	561	TGACA	2-week seedling
AT1G69587.1	594	GGACT	2-week seedling
AT1G69587.1	608	TGACC	2-week seedling
AT1G69587.1	679	TGACC	2-week seedling
AT1G69587.1	762	GGACC	2-week seedling
AT1G69587.3	129	AAACT	5-week floral bud; 2-week seedling; seedling (public data)
AT1G69587.3	154	AAACT	2-week seedling; seedling (public data)
AT1G69587.3	182	TAACT	5-week floral bud; 2-week seedling
AT1G69587.3	187	GAACA	2-week seedling; seedling (public data)
AT1G69587.3	218	AAACC	seedling (public data)
AT1G69587.3	277	AAACT	5-week floral bud; 2-week seedling; seedling (public data)
AT1G69587.3	302	AAACA	5-week floral bud; 2-week seedling; seedling (public data)
AT1G69587.3	318	AGACC	2-week seedling; seedling (public data)
AT1G69587.3	338	AAACA	5-week floral bud; 2-week seedling; seedling (public data)
AT1G69587.3	439	AAACC	2-week seedling; seedling (public data)
AT1G69587.3	446	AAACA	2-week seedling; seedling (public data)
AT1G75295.1	575	AGACT	seedling (public data)
AT1G75295.1	581	GAACT	seedling (public data)
AT1G75295.1	625	TAACA	seedling (public data)
AT1G75295.1	997	TAACT	seedling (public data)
AT1G78265.1	271	TAACC	seedling (public data)
AT1G78265.1	306	TAACC	5-week floral bud; seedling (public data)
AT1G78265.1	379	GAACT	5-week floral bud; seedling (public data)
AT1G78265.1	443	AAACT	5-week floral bud; seedling (public data)
AT1G78265.1	521	GAACA	5-week floral bud; seedling (public data)
AT1G78265.1	538	TAACA	seedling (public data)
AT1G78265.1	568	AAACT	5-week floral bud; seedling (public data)
AT1G78265.1	628	AAACT	5-week floral bud; seedling (public data)
AT1G78265.1	650	AAACC	5-week floral bud; seedling (public data)
AT1G78265.1	661	GAACT	5-week floral bud; seedling (public data)
AT1G78265.1	695	AGACT	seedling (public data)
AT1G78265.1	754	AGACT	5-week floral bud; seedling (public data)
AT1G78265.1	968	AAACT	5-week floral bud; seedling (public data)
AT1G78265.1	1242	GAACT	5-week floral bud; seedling (public data)
AT1G78265.1	1342	TAACC	seedling (public data)
AT1G78265.1	1373	AAACA	seedling (public data)
AT1G78265.1	1442	AGACC	seedling (public data)
AT1G78265.1	1478	AGACC	seedling (public data)
AT1G78265.1	1655	GAACC	5-week floral bud; seedling (public data)
AT1G78265.1	1784	GAACC	seedling (public data)
AT2G05365.1	162	TGACA	seedling (public data)
AT2G05365.1	229	GAACC	seedling (public data)
AT2G13665.1	323	TAACT	5-week floral bud; seedling (public data)
AT2G13665.1	665	GGACT	5-week floral bud
AT2G13665.1	719	TGACA	seedling (public data)
AT2G13665.1	767	AAACC	5-week floral bud; 2-week seedling; seedling (public data)
AT2G13665.1	801	TAACA	5-week floral bud; 2-week seedling; seedling (public data)
AT2G13665.1	854	TAACT	2-week seedling
AT2G13665.1	905	AAACA	5-week floral bud; seedling (public data)
AT2G14115.1	183	TGACT	seedling (public data)
AT2G14115.1	270	TGACT	5-week floral bud; seedling (public data)
AT2G14115.1	476	GGACT	5-week floral bud; seedling (public data)
AT2G22821.1	322	AGACA	2-week seedling; seedling (public data)
AT2G22821.1	492	TAACA	2-week seedling; seedling (public data)
AT2G22821.1	526	AAACA	2-week seedling; seedling (public data)
AT2G22821.1	550	AGACT	2-week seedling; seedling (public data)
AT2G22821.1	589	GGACT	2-week seedling; seedling (public data)
AT2G22821.1	630	TGACA	2-week seedling; seedling (public data)
AT2G22821.1	673	AAACT	2-week seedling; seedling (public data)
AT2G22821.1	698	AGACT	2-week seedling; seedling (public data)
AT2G22821.1	763	TGACT	2-week seedling; seedling (public data)
AT2G26355.1	33	TAACC	2-week seedling
AT2G26355.1	45	AAACT	5-week floral bud; 2-week seedling; seedling (public data)
AT2G26355.1	68	AAACT	5-week floral bud; 2-week seedling; seedling (public data)
AT2G26355.1	387	AGACA	5-week floral bud; 2-week seedling; seedling (public data)
AT2G26355.1	478	TGACA	5-week floral bud; 2-week seedling; seedling (public data)
AT2G26355.1	482	AAACA	5-week floral bud; 2-week seedling; seedling (public data)
AT2G26355.1	614	TGACA	5-week floral bud; 2-week seedling; seedling (public data)
AT2G26355.1	639	AAACA	5-week floral bud; 2-week seedling; seedling (public data)
AT2G26355.1	705	AAACT	5-week floral bud; 2-week seedling; seedling (public data)
AT2G30984.1	23	AAACA	5-week floral bud
AT2G30984.1	67	TGACA	5-week floral bud
AT2G30984.1	141	TAACC	5-week floral bud
AT2G30984.1	321	TGACC	5-week floral bud
AT2G30984.1	336	GAACA	5-week floral bud
AT2G30984.1	507	AAACT	5-week floral bud
AT2G44798.10	581	AAACT	2-week seedling
AT2G44798.10	811	GAACA	2-week seedling
AT2G44798.10	993	AAACT	2-week seedling
AT2G44798.10	998	TAACA	2-week seedling
AT2G44798.10	1095	TAACA	2-week seedling
AT2G44798.10	1209	AAACT	2-week seedling
AT2G44798.10	1236	AAACC	2-week seedling
AT2G44798.10	1394	AAACA	2-week seedling
AT2G44798.10	1472	TAACC	2-week seedling
AT2G44798.10	1479	AAACA	2-week seedling
AT3G01142.1	42	AAACC	seedling (public data)
AT3G01142.1	203	GGACT	seedling (public data)
AT3G01142.1	355	AAACC	seedling (public data)
AT3G01142.1	575	TGACT	seedling (public data)
AT3G01142.1	748	TGACC	seedling (public data)
AT3G01142.1	758	TGACA	seedling (public data)
AT3G01142.1	969	AGACC	seedling (public data)
AT3G01142.1	1261	TAACC	seedling (public data)
AT3G01142.1	1355	AAACA	seedling (public data)
AT3G01142.1	1412	TGACA	seedling (public data)
AT3G01142.1	1561	AAACA	seedling (public data)
AT3G05932.1	347	GAACA	2-week seedling
AT3G05932.1	537	GAACC	2-week seedling; seedling (public data)
AT3G05932.1	715	AAACT	2-week seedling; seedling (public data)
AT3G05932.1	885	TGACA	seedling (public data)
AT3G05932.1	915	AAACT	2-week seedling; seedling (public data)
AT3G05932.1	1071	TGACA	seedling (public data)
AT3G05932.1	1085	TAACC	seedling (public data)
AT3G05932.1	1190	GAACC	2-week seedling
AT3G05932.1	1353	AGACA	seedling (public data)
AT3G05932.1	1370	AAACT	seedling (public data)
AT3G05932.1	1423	GGACC	seedling (public data)
AT3G05932.1	1491	GAACC	2-week seedling; seedling (public data)
AT3G05932.1	1496	AAACA	seedling (public data)
AT3G05932.1	1930	TGACT	2-week seedling; seedling (public data)
AT3G05932.1	1938	AAACC	2-week seedling
AT3G05932.1	1949	GAACA	2-week seedling; seedling (public data)
AT3G05932.1	2026	TAACT	seedling (public data)
AT3G05932.1	2057	GAACA	seedling (public data)
AT4G04077.1	37	TAACA	5-week floral bud
AT4G04077.1	112	TGACT	5-week floral bud
AT4G04077.1	292	TGACT	5-week floral bud
AT4G04077.1	353	GGACC	5-week floral bud
AT4G04077.1	442	AAACA	5-week floral bud
AT4G04077.1	530	AGACC	5-week floral bud
AT4G04077.1	638	AAACA	5-week floral bud
AT4G17098.1	30	GGACA	seedling (public data)
AT4G17098.1	35	AGACA	seedling (public data)
AT4G17098.1	150	TGACC	seedling (public data)
AT4G17098.1	226	TAACA	seedling (public data)
AT4G17098.1	239	TGACA	seedling (public data)
AT4G17098.1	250	GGACC	seedling (public data)
AT4G17098.1	315	GAACT	seedling (public data)
AT4G17098.1	581	AAACT	seedling (public data)
AT4G17098.1	673	GGACA	seedling (public data)
AT4G17098.1	714	AGACT	seedling (public data)
AT4G17098.1	808	GAACC	seedling (public data)
AT4G17098.1	835	GAACT	seedling (public data)
AT4G17098.1	957	TGACC	seedling (public data)
AT4G17098.1	1057	GAACA	seedling (public data)
AT4G17098.1	1092	GGACC	seedling (public data)
AT4G17098.1	1187	AGACC	seedling (public data)
AT4G17098.1	1296	GGACC	seedling (public data)
AT4G17098.1	1392	AAACC	seedling (public data)
AT4G17098.1	1515	AAACT	seedling (public data)
AT4G17098.1	1519	TGACA	seedling (public data)
AT4G26582.2	573	GAACC	seedling (public data)
AT4G26582.2	584	GGACA	seedling (public data)
AT4G26582.2	612	GAACC	seedling (public data)
AT4G26582.2	840	GAACA	seedling (public data)
AT4G26582.2	972	GAACC	seedling (public data)
AT4G26582.2	995	TAACA	seedling (public data)
AT4G26582.2	1003	AGACC	seedling (public data)
AT4G26582.2	1034	TAACT	seedling (public data)
AT4G26582.2	1170	GAACC	seedling (public data)
AT4G26582.2	1278	AAACC	seedling (public data)
AT4G26582.2	1290	AAACA	seedling (public data)
AT4G38545.1	81	GAACT	2-week seedling
AT4G38545.1	161	AAACC	2-week seedling
AT4G38545.1	218	TGACT	2-week seedling
AT4G38545.1	336	TAACT	2-week seedling
AT4G38545.1	475	AGACA	2-week seedling
AT4G38545.1	556	AAACT	2-week seedling
AT4G38545.1	617	AGACA	2-week seedling
AT4G38545.1	717	GAACC	2-week seedling
AT4G38545.1	917	AAACC	2-week seedling
AT4G38545.1	957	AGACC	2-week seedling
AT4G38545.1	1066	GAACA	2-week seedling
AT4G38545.1	1149	AAACA	2-week seedling
AT4G38545.1	1371	GAACC	2-week seedling
AT4G38545.1	1469	TAACT	5-week floral bud
AT4G38545.1	1486	TAACA	2-week seedling
AT4G38545.1	1654	TAACT	2-week seedling
AT4G38545.1	1666	AAACA	5-week floral bud; 2-week seedling
AT4G38545.1	1700	AAACA	2-week seedling
AT4G38552.1	2206	AAACA	seedling (public data)
AT4G38552.1	2219	AGACA	seedling (public data)
AT4G38552.1	2422	AAACT	seedling (public data)
AT4G38552.1	2446	AAACA	seedling (public data)
AT4G38552.1	2661	TGACA	seedling (public data)
AT4G38552.1	2785	AAACA	seedling (public data)
AT4G38552.1	2925	AGACC	5-week floral bud
AT4G38552.1	2931	GAACA	seedling (public data)
AT4G38552.1	3042	AGACT	seedling (public data)
AT5G02865.1	238	AAACA	seedling (public data)
AT5G02865.1	365	AGACC	seedling (public data)
AT5G02865.1	410	AAACC	seedling (public data)
AT5G02865.1	524	TGACT	seedling (public data)
AT5G02865.1	564	TAACT	seedling (public data)
AT5G02865.1	568	TAACA	seedling (public data)
AT5G02865.1	694	TGACC	seedling (public data)
AT5G02865.1	763	AGACA	seedling (public data)
AT5G06845.1	34	TAACT	5-week floral bud; seedling (public data)
AT5G06845.1	43	TAACA	5-week floral bud; 2-week seedling; seedling (public data)
AT5G06865.1	1165	AGACA	5-week floral bud
AT5G06865.1	1169	AAACA	5-week floral bud
AT5G09443.1	532	AAACC	5-week floral bud; seedling (public data)
AT5G09443.1	640	TGACC	5-week floral bud; 2-week seedling; seedling (public data)
AT5G09443.1	802	AAACC	5-week floral bud; 2-week seedling; seedling (public data)
AT5G09443.1	832	AAACA	5-week floral bud; 2-week seedling; seedling (public data)
AT5G09443.1	836	AAACT	2-week seedling; seedling (public data)
AT5G15022.1	443	AAACT	seedling (public data)
AT5G15022.1	483	AAACT	seedling (public data)
AT5G15022.1	525	AGACT	seedling (public data)
AT5G15022.1	556	AAACA	seedling (public data)
AT5G49138.1	635	GGACA	5-week floral bud
AT5G49138.1	1015	GAACC	5-week floral bud
AT5G49138.1	1050	AGACT	5-week floral bud
AT5G49138.1	1217	AGACT	5-week floral bud
AT5G49138.1	1321	GAACA	5-week floral bud
AT5G49138.1	1480	GAACC	5-week floral bud
AT5G49138.1	1492	TGACC	5-week floral bud
AT5G49138.1	1522	AAACC	5-week floral bud
AT5G49138.1	1558	AAACC	5-week floral bud
AT5G49138.1	1669	AAACT	5-week floral bud
AT5G49138.1	1762	AGACT	5-week floral bud
AT5G65575.2	77	TGACC	2-week seedling; seedling (public data)
AT5G65575.2	261	AAACT	5-week floral bud; 2-week seedling; seedling (public data)
AT5G65575.2	444	AAACA	5-week floral bud; 2-week seedling; seedling (public data)
AT5G65575.2	460	TGACA	5-week floral bud; 2-week seedling; seedling (public data)
AT5G65575.2	473	AGACA	5-week floral bud; 2-week seedling; seedling (public data)
AT5G65575.2	498	AGACA	5-week floral bud; 2-week seedling; seedling (public data)
AT5G65575.2	538	AAACT	5-week floral bud; 2-week seedling; seedling (public data)
AT5G65575.2	582	TGACT	5-week floral bud; 2-week seedling; seedling (public data)
AT5G65575.2	619	TAACA	2-week seedling; seedling (public data)
MLAFT.101.1	29	AAACT	seedling (public data)
MLAFT.101.1	289	GAACT	2-week seedling; seedling (public data)
MLAFT.101.1	490	AAACA	seedling (public data)
MLAFT.101.1	508	TAACC	seedling (public data)
MLAFT.101.1	535	TAACC	seedling (public data)
MLAFT.101.1	562	AAACT	5-week floral bud; seedling (public data)
MLAFT.101.1	600	AAACT	5-week floral bud; seedling (public data)
MLAFT.10105.1	58	AAACT	5-week floral bud
MLAFT.10105.1	72	AAACA	5-week floral bud
MLAFT.10105.1	106	TGACC	5-week floral bud
MLAFT.10105.1	181	GAACC	5-week floral bud
MLAFT.10105.1	205	GGACA	5-week floral bud
MLAFT.10105.1	337	GAACA	5-week floral bud
MLAFT.10105.1	403	TGACA	5-week floral bud
MLAFT.10111.1	22	AAACT	2-week seedling
MLAFT.10111.1	210	TAACT	2-week seedling; seedling (public data)
MLAFT.10492.1	63	TAACT	5-week floral bud
MLAFT.10492.1	107	TAACT	5-week floral bud
MLAFT.10492.1	145	AAACA	5-week floral bud
MLAFT.10492.1	186	GGACC	5-week floral bud
MLAFT.10492.1	196	AAACA	5-week floral bud
MLAFT.10492.1	251	AAACA	5-week floral bud
MLAFT.10492.1	360	GAACT	5-week floral bud
MLAFT.10492.1	374	TAACA	5-week floral bud
MLAFT.10505.1	74	TAACA	seedling (public data)
MLAFT.10505.1	161	TGACT	5-week floral bud; 2-week seedling
MLAFT.10505.1	168	AAACC	seedling (public data)
MLAFT.10505.1	269	AAACA	5-week floral bud; 2-week seedling; seedling (public data)
MLAFT.10505.1	346	TGACC	2-week seedling; seedling (public data)
MLAFT.10505.1	368	GAACT	5-week floral bud; 2-week seedling
MLAFT.10505.1	385	AAACC	5-week floral bud; 2-week seedling; seedling (public data)
MLAFT.10505.1	413	AAACT	5-week floral bud; 2-week seedling; seedling (public data)
MLAFT.10505.1	454	AAACT	5-week floral bud; 2-week seedling; seedling (public data)
MLAFT.10505.1	538	TGACC	2-week seedling; seedling (public data)
MLAFT.10505.1	556	TAACA	5-week floral bud; 2-week seedling
MLAFT.10505.1	757	AGACC	5-week floral bud; 2-week seedling; seedling (public data)
MLAFT.10505.1	826	TAACT	5-week floral bud; 2-week seedling; seedling (public data)
MLAFT.10505.1	885	TAACA	5-week floral bud; 2-week seedling; seedling (public data)
MLAFT.10655.1	96	AAACA	5-week floral bud
MLAFT.10655.1	112	AAACC	5-week floral bud
MLAFT.10655.1	128	AAACA	5-week floral bud
MLAFT.10655.1	201	TAACA	5-week floral bud
MLAFT.10655.1	463	GAACC	5-week floral bud
MLAFT.10655.1	515	AGACA	5-week floral bud
MLAFT.10655.1	559	TGACT	5-week floral bud
MLAFT.10655.1	850	AAACT	5-week floral bud
MLAFT.10777.2	613	AGACA	5-week floral bud
MLAFT.10777.2	693	AAACA	5-week floral bud
MLAFT.10777.2	735	AAACT	5-week floral bud
MLAFT.10777.2	816	AAACC	5-week floral bud
MLAFT.10777.2	1091	TGACT	5-week floral bud
MLAFT.11009.1	450	GGACA	seedling (public data)
MLAFT.11009.1	855	TAACT	seedling (public data)
MLAFT.11009.1	895	AGACC	seedling (public data)
MLAFT.11009.1	996	AGACA	seedling (public data)
MLAFT.11009.1	1049	TAACA	seedling (public data)
MLAFT.11009.1	1058	GAACA	seedling (public data)
MLAFT.11009.1	1150	AAACA	seedling (public data)
MLAFT.11009.1	1286	AAACC	seedling (public data)
MLAFT.11009.1	1403	TGACT	seedling (public data)
MLAFT.11009.1	1460	TGACT	seedling (public data)
MLAFT.11065.1	176	TGACT	seedling (public data)
MLAFT.11065.1	196	AAACC	seedling (public data)
MLAFT.11065.1	238	AGACA	seedling (public data)
MLAFT.11065.1	390	TGACT	seedling (public data)
MLAFT.11065.1	418	TGACA	seedling (public data)
MLAFT.11065.1	569	AGACT	seedling (public data)
MLAFT.11065.1	612	AGACT	seedling (public data)
MLAFT.11065.1	679	AAACT	seedling (public data)
MLAFT.11065.1	771	AAACT	seedling (public data)
MLAFT.11065.1	792	TAACC	seedling (public data)
MLAFT.11065.1	863	GAACA	seedling (public data)
MLAFT.11065.1	904	AGACT	seedling (public data)
MLAFT.11065.1	1002	TAACC	seedling (public data)
MLAFT.11065.1	1009	AAACA	seedling (public data)
MLAFT.11065.1	1051	AAACC	seedling (public data)
MLAFT.11065.1	1061	AAACA	seedling (public data)
MLAFT.11065.1	1144	AAACT	seedling (public data)
MLAFT.11065.1	1156	AGACT	seedling (public data)
MLAFT.11175.1	40	TGACT	seedling (public data)
MLAFT.11175.1	47	GAACT	seedling (public data)
MLAFT.11175.1	135	AAACT	5-week floral bud; 2-week seedling; seedling (public data)
MLAFT.11175.1	186	AAACT	5-week floral bud; 2-week seedling; seedling (public data)
MLAFT.11175.1	234	AAACT	5-week floral bud; 2-week seedling; seedling (public data)
MLAFT.11175.1	513	GGACA	5-week floral bud; 2-week seedling; seedling (public data)
MLAFT.11175.1	776	TAACA	5-week floral bud; seedling (public data)
MLAFT.11175.1	787	AGACA	5-week floral bud; 2-week seedling; seedling (public data)
MLAFT.11175.1	796	TGACA	2-week seedling; seedling (public data)
MLAFT.11175.1	814	TGACA	2-week seedling; seedling (public data)
MLAFT.11318.1	598	TGACA	seedling (public data)
MLAFT.11318.1	626	TAACC	5-week floral bud; 2-week seedling; seedling (public data)
MLAFT.11318.1	777	AGACT	2-week seedling; seedling (public data)
MLAFT.11318.1	1011	AAACC	5-week floral bud; 2-week seedling; seedling (public data)
MLAFT.11318.1	1051	GAACC	5-week floral bud; 2-week seedling; seedling (public data)
MLAFT.11318.1	1065	AAACC	5-week floral bud; 2-week seedling; seedling (public data)
MLAFT.11318.1	1070	TGACA	5-week floral bud; 2-week seedling; seedling (public data)
MLAFT.11318.1	1085	AAACT	5-week floral bud; 2-week seedling; seedling (public data)
MLAFT.11318.1	1178	AGACT	2-week seedling; seedling (public data)
MLAFT.11318.1	1286	GAACT	5-week floral bud; seedling (public data)
MLAFT.11318.1	1321	AAACT	5-week floral bud; seedling (public data)
MLAFT.11318.1	1335	GAACT	seedling (public data)
MLAFT.11353.2	16	GAACT	seedling (public data)
MLAFT.11353.2	35	AAACT	2-week seedling; seedling (public data)
MLAFT.11353.2	93	GAACA	2-week seedling; seedling (public data)
MLAFT.11353.2	252	AAACT	2-week seedling; seedling (public data)
MLAFT.11353.2	275	AAACT	2-week seedling; seedling (public data)
MLAFT.11353.2	411	AAACC	2-week seedling
MLAFT.11353.2	496	TGACA	2-week seedling
MLAFT.11387.1	50	AGACC	seedling (public data)
MLAFT.11387.1	80	AAACA	seedling (public data)
MLAFT.11387.1	145	AAACT	seedling (public data)
MLAFT.11387.1	964	AAACA	seedling (public data)
MLAFT.11388.1	232	GAACA	5-week floral bud; 2-week seedling; seedling (public data)
MLAFT.11388.1	321	TGACT	5-week floral bud; 2-week seedling; seedling (public data)
MLAFT.11388.1	351	TAACT	5-week floral bud; 2-week seedling; seedling (public data)
MLAFT.11388.1	379	AAACT	5-week floral bud; 2-week seedling; seedling (public data)
MLAFT.11388.1	417	TAACA	5-week floral bud; 2-week seedling; seedling (public data)
MLAFT.11388.1	460	TGACT	5-week floral bud; 2-week seedling; seedling (public data)
MLAFT.11388.1	483	AAACT	5-week floral bud; 2-week seedling; seedling (public data)
MLAFT.11388.1	783	AGACT	5-week floral bud; 2-week seedling; seedling (public data)
MLAFT.11388.1	923	GAACT	5-week floral bud; 2-week seedling; seedling (public data)
MLAFT.11388.1	950	TGACT	5-week floral bud; 2-week seedling; seedling (public data)
MLAFT.11388.1	991	AAACA	5-week floral bud; 2-week seedling; seedling (public data)
MLAFT.11388.1	1006	AGACC	5-week floral bud
MLAFT.11388.1	1040	AGACA	5-week floral bud; 2-week seedling; seedling (public data)
MLAFT.11390.1	382	AGACT	5-week floral bud; seedling (public data)
MLAFT.11405.1	225	GGACT	5-week floral bud; seedling (public data)
MLAFT.11405.1	268	TAACT	5-week floral bud; seedling (public data)
MLAFT.11405.1	282	GGACA	5-week floral bud; seedling (public data)
MLAFT.11405.1	294	AGACT	5-week floral bud; seedling (public data)
MLAFT.11405.1	327	GAACT	seedling (public data)
MLAFT.11405.1	369	AAACC	5-week floral bud; seedling (public data)
MLAFT.11413.3	116	AGACT	seedling (public data)
MLAFT.11413.3	171	GAACT	seedling (public data)
MLAFT.11413.3	177	GAACA	seedling (public data)
MLAFT.11413.3	200	AAACC	5-week floral bud; seedling (public data)
MLAFT.11413.3	424	AGACA	5-week floral bud; seedling (public data)
MLAFT.11413.3	641	AAACT	seedling (public data)
MLAFT.11413.3	1026	TGACA	5-week floral bud; 2-week seedling; seedling (public data)
MLAFT.11413.3	1046	GAACC	5-week floral bud; 2-week seedling; seedling (public data)
MLAFT.11413.3	1073	GAACA	5-week floral bud; 2-week seedling; seedling (public data)
MLAFT.11413.3	1102	GAACT	5-week floral bud; 2-week seedling; seedling (public data)
MLAFT.11413.3	1123	TGACA	5-week floral bud; seedling (public data)
MLAFT.11454.1	189	TGACA	5-week floral bud
MLAFT.11454.1	202	AAACC	5-week floral bud; 2-week seedling
MLAFT.11454.1	232	AAACC	5-week floral bud; 2-week seedling
MLAFT.11454.1	238	GAACC	2-week seedling
MLAFT.11454.1	250	AGACT	5-week floral bud
MLAFT.11454.1	522	GAACT	5-week floral bud; 2-week seedling
MLAFT.11454.1	605	AAACA	5-week floral bud; 2-week seedling
MLAFT.11492.1	62	AGACA	2-week seedling; seedling (public data)
MLAFT.11492.1	74	AGACA	seedling (public data)
MLAFT.11492.1	148	AAACA	2-week seedling
MLAFT.11492.1	194	GAACC	2-week seedling
MLAFT.11492.1	199	AAACA	2-week seedling
MLAFT.11492.1	223	GGACA	2-week seedling
MLAFT.11492.1	250	AAACT	2-week seedling; seedling (public data)
MLAFT.11492.1	307	TAACT	2-week seedling; seedling (public data)
MLAFT.11523.2	33	AGACC	seedling (public data)
MLAFT.11523.2	161	AAACC	seedling (public data)
MLAFT.11523.2	582	GAACA	seedling (public data)
MLAFT.11703.1	66	TAACC	seedling (public data)
MLAFT.11703.1	72	GAACC	seedling (public data)
MLAFT.11703.1	88	GGACC	seedling (public data)
MLAFT.11703.1	106	AAACC	seedling (public data)
MLAFT.11703.1	118	TAACC	seedling (public data)
MLAFT.11703.1	144	TGACC	seedling (public data)
MLAFT.11703.1	334	AAACA	seedling (public data)
MLAFT.11703.1	406	AGACT	seedling (public data)
MLAFT.11703.1	588	GGACT	seedling (public data)
MLAFT.11703.1	660	GGACT	seedling (public data)
MLAFT.11703.1	678	GAACA	seedling (public data)
MLAFT.11703.1	708	GAACC	seedling (public data)
MLAFT.11703.1	794	AAACC	seedling (public data)
MLAFT.11703.1	844	AGACA	seedling (public data)
MLAFT.11703.1	860	GGACT	seedling (public data)
MLAFT.11703.1	1128	TGACT	seedling (public data)
MLAFT.11736.1	1424	TAACT	5-week floral bud
MLAFT.11736.1	1434	AGACT	5-week floral bud
MLAFT.11736.1	1471	AAACA	5-week floral bud
MLAFT.11736.1	1674	AAACA	5-week floral bud
MLAFT.11736.1	1906	AGACA	5-week floral bud
MLAFT.11736.1	1966	TAACT	5-week floral bud
MLAFT.11802.1	59	AAACA	seedling (public data)
MLAFT.11802.1	76	AAACT	seedling (public data)
MLAFT.11802.1	185	AAACA	seedling (public data)
MLAFT.11878.1	91	TAACC	seedling (public data)
MLAFT.11878.1	156	AAACC	seedling (public data)
MLAFT.11878.1	186	GAACT	seedling (public data)
MLAFT.11878.1	298	AGACA	seedling (public data)
MLAFT.11878.1	471	AAACA	seedling (public data)
MLAFT.11878.1	477	AGACA	seedling (public data)
MLAFT.11878.1	634	TAACA	seedling (public data)
MLAFT.11884.1	411	AAACA	2-week seedling; seedling (public data)
MLAFT.11884.1	621	TGACT	2-week seedling; seedling (public data)
MLAFT.11884.1	696	TGACC	2-week seedling; seedling (public data)
MLAFT.11884.1	1010	GAACT	5-week floral bud; 2-week seedling; seedling (public data)
MLAFT.11985.1	118	GGACC	seedling (public data)
MLAFT.11985.1	253	AAACT	seedling (public data)
MLAFT.11985.1	501	TAACT	seedling (public data)
MLAFT.12026.1	432	GAACA	seedling (public data)
MLAFT.12026.1	608	GGACA	seedling (public data)
MLAFT.12026.1	935	GAACC	seedling (public data)
MLAFT.12026.1	943	AAACA	seedling (public data)
MLAFT.12026.1	952	GAACC	seedling (public data)
MLAFT.12027.1	110	AAACA	5-week floral bud; 2-week seedling; seedling (public data)
MLAFT.12027.1	225	AAACT	5-week floral bud; 2-week seedling; seedling (public data)
MLAFT.12027.1	235	AAACC	2-week seedling; seedling (public data)
MLAFT.12027.1	271	AAACT	5-week floral bud; 2-week seedling; seedling (public data)
MLAFT.12027.1	310	AGACT	5-week floral bud; 2-week seedling; seedling (public data)
MLAFT.12027.1	325	AAACA	5-week floral bud; 2-week seedling
MLAFT.12027.1	359	TGACA	5-week floral bud; 2-week seedling; seedling (public data)
MLAFT.12027.1	420	TAACT	5-week floral bud; 2-week seedling; seedling (public data)
MLAFT.12027.1	486	TGACC	5-week floral bud; 2-week seedling; seedling (public data)
MLAFT.12027.1	492	TAACC	2-week seedling; seedling (public data)
MLAFT.12027.1	501	AAACA	5-week floral bud; 2-week seedling; seedling (public data)
MLAFT.12027.1	527	AAACC	2-week seedling; seedling (public data)
MLAFT.12100.1	721	GAACC	5-week floral bud
MLAFT.12100.1	787	AAACA	5-week floral bud
MLAFT.12100.1	872	AAACC	5-week floral bud
MLAFT.12100.1	884	AAACC	5-week floral bud
MLAFT.12126.1	32	AAACC	5-week floral bud
MLAFT.12126.1	39	AAACA	5-week floral bud
MLAFT.12126.1	51	AAACA	5-week floral bud
MLAFT.12126.1	63	AAACA	5-week floral bud
MLAFT.12126.1	69	GAACC	5-week floral bud
MLAFT.12126.1	113	GAACC	5-week floral bud
MLAFT.12126.1	210	AAACC	5-week floral bud
MLAFT.12126.1	310	AAACT	5-week floral bud
MLAFT.12126.1	420	TAACA	5-week floral bud
MLAFT.12126.1	443	AAACT	5-week floral bud
MLAFT.12126.1	500	TAACA	5-week floral bud
MLAFT.12126.1	634	TAACT	5-week floral bud
MLAFT.12126.1	650	TAACA	5-week floral bud
MLAFT.12318.1	318	AGACT	seedling (public data)
MLAFT.12318.1	355	GAACC	seedling (public data)
MLAFT.12318.1	447	GAACA	seedling (public data)
MLAFT.12318.1	457	AAACA	seedling (public data)
MLAFT.12318.1	662	GAACC	seedling (public data)
MLAFT.12318.1	709	AAACT	seedling (public data)
MLAFT.12318.1	781	AAACC	seedling (public data)
MLAFT.12318.1	1016	GGACT	seedling (public data)
MLAFT.12318.1	1043	TAACA	seedling (public data)
MLAFT.12318.1	1049	GAACC	seedling (public data)
MLAFT.12318.1	1060	TGACA	seedling (public data)
MLAFT.12318.1	1128	GAACC	seedling (public data)
MLAFT.12318.1	1134	AAACA	seedling (public data)
MLAFT.12318.1	1172	GAACT	seedling (public data)
MLAFT.12318.1	1245	AAACA	seedling (public data)
MLAFT.12318.1	1273	AAACA	seedling (public data)
MLAFT.12318.1	1532	TGACA	seedling (public data)
MLAFT.12318.1	1555	TAACC	seedling (public data)
MLAFT.12318.1	1563	GAACT	seedling (public data)
MLAFT.12318.1	1586	GAACA	seedling (public data)
MLAFT.12318.1	1596	GGACC	seedling (public data)
MLAFT.12318.1	1618	TGACC	seedling (public data)
MLAFT.12318.1	1629	GAACC	seedling (public data)
MLAFT.12318.1	1715	TGACA	seedling (public data)
MLAFT.12318.1	1749	TAACC	seedling (public data)
MLAFT.12318.1	1792	AGACC	seedling (public data)
MLAFT.12318.1	1877	AAACA	seedling (public data)
MLAFT.12318.1	1898	AGACC	seedling (public data)
MLAFT.12318.1	1947	AAACA	seedling (public data)
MLAFT.12612.1	112	GAACA	seedling (public data)
MLAFT.12680.1	91	GAACC	seedling (public data)
MLAFT.12680.1	101	AAACC	seedling (public data)
MLAFT.12680.1	119	TGACC	seedling (public data)
MLAFT.12680.1	147	TGACC	seedling (public data)
MLAFT.12680.1	163	GGACC	seedling (public data)
MLAFT.12680.1	262	AAACT	seedling (public data)
MLAFT.12680.1	380	GAACC	seedling (public data)
MLAFT.12680.1	553	GAACC	seedling (public data)
MLAFT.12680.1	718	GGACC	seedling (public data)
MLAFT.12680.1	787	AAACA	seedling (public data)
MLAFT.12680.1	883	AGACA	seedling (public data)
MLAFT.12680.1	891	GGACA	seedling (public data)
MLAFT.12680.1	1008	TGACC	seedling (public data)
MLAFT.12680.1	1139	TGACT	seedling (public data)
MLAFT.12680.1	1402	TGACT	seedling (public data)
MLAFT.12866.1	206	AAACT	seedling (public data)
MLAFT.12866.1	231	TGACT	seedling (public data)
MLAFT.12866.1	317	TGACC	5-week floral bud; seedling (public data)
MLAFT.12866.1	326	AAACT	5-week floral bud; seedling (public data)
MLAFT.12866.1	348	TGACA	5-week floral bud; seedling (public data)
MLAFT.12866.1	401	TAACT	5-week floral bud
MLAFT.12866.1	510	AAACA	5-week floral bud
MLAFT.12956.1	420	GAACT	seedling (public data)
MLAFT.12956.1	430	TGACT	seedling (public data)
MLAFT.12956.1	474	AAACT	seedling (public data)
MLAFT.12956.1	623	AAACC	seedling (public data)
MLAFT.12956.1	1046	AAACT	seedling (public data)
MLAFT.12956.1	1225	AGACT	seedling (public data)
MLAFT.13205.1	237	TGACA	seedling (public data)
MLAFT.13205.1	295	TAACA	seedling (public data)
MLAFT.13205.1	332	GAACC	seedling (public data)
MLAFT.13205.1	398	TAACC	seedling (public data)
MLAFT.13205.1	483	TAACA	2-week seedling
MLAFT.13205.1	516	TGACT	seedling (public data)
MLAFT.13205.1	529	TAACA	seedling (public data)
MLAFT.13205.1	580	TAACC	seedling (public data)
MLAFT.13205.1	820	AAACA	seedling (public data)
MLAFT.13205.1	844	AAACA	seedling (public data)
MLAFT.13205.1	872	AAACA	seedling (public data)
MLAFT.13205.1	952	AAACA	2-week seedling; seedling (public data)
MLAFT.13205.1	1010	TAACA	seedling (public data)
MLAFT.13205.1	1047	TAACA	2-week seedling; seedling (public data)
MLAFT.13205.1	1132	GGACA	seedling (public data)
MLAFT.13205.1	1139	AAACA	seedling (public data)
MLAFT.135.2	368	AAACT	seedling (public data)
MLAFT.135.2	416	GGACA	seedling (public data)
MLAFT.135.2	511	GGACT	seedling (public data)
MLAFT.135.2	564	TGACT	seedling (public data)
MLAFT.135.2	626	GAACT	seedling (public data)
MLAFT.135.2	643	AAACC	seedling (public data)
MLAFT.135.2	783	TGACT	seedling (public data)
MLAFT.135.2	936	AAACT	seedling (public data)
MLAFT.13599.1	793	AAACA	seedling (public data)
MLAFT.13733.1	160	GAACT	2-week seedling
MLAFT.13733.1	185	AAACC	2-week seedling
MLAFT.13733.1	358	GAACC	2-week seedling
MLAFT.13733.1	376	AAACA	2-week seedling
MLAFT.13733.1	382	GAACA	2-week seedling
MLAFT.13733.1	421	GAACC	2-week seedling
MLAFT.13733.1	642	AAACA	2-week seedling
MLAFT.13735.2	148	AAACA	seedling (public data)
MLAFT.13735.2	481	AGACA	seedling (public data)
MLAFT.13735.2	488	GAACT	seedling (public data)
MLAFT.13735.2	578	AAACC	seedling (public data)
MLAFT.13743.1	38	AAACT	5-week floral bud; seedling (public data)
MLAFT.13743.1	44	AAACA	5-week floral bud; seedling (public data)
MLAFT.13743.1	129	TAACC	5-week floral bud; seedling (public data)
MLAFT.13743.1	226	AAACT	5-week floral bud; seedling (public data)
MLAFT.13743.1	498	TAACC	seedling (public data)
MLAFT.13743.1	511	AAACC	5-week floral bud; seedling (public data)
MLAFT.13743.1	671	TAACC	5-week floral bud
MLAFT.13793.1	61	GAACC	5-week floral bud
MLAFT.13793.1	303	GAACA	5-week floral bud
MLAFT.13793.1	422	GGACA	5-week floral bud
MLAFT.13793.1	435	AAACA	5-week floral bud
MLAFT.13806.1	331	AAACC	5-week floral bud; 2-week seedling; seedling (public data)
MLAFT.13806.1	684	GAACC	5-week floral bud; 2-week seedling; seedling (public data)
MLAFT.13806.1	690	AAACA	5-week floral bud; 2-week seedling; seedling (public data)
MLAFT.13806.1	732	GAACT	5-week floral bud; 2-week seedling; seedling (public data)
MLAFT.13806.1	782	TAACC	5-week floral bud; 2-week seedling; seedling (public data)
MLAFT.13806.1	796	TAACA	2-week seedling; seedling (public data)
MLAFT.13806.1	848	GGACC	5-week floral bud; 2-week seedling; seedling (public data)
MLAFT.13806.1	874	TGACT	5-week floral bud; 2-week seedling; seedling (public data)
MLAFT.13806.1	891	GGACT	5-week floral bud; 2-week seedling; seedling (public data)
MLAFT.13806.1	912	TGACA	5-week floral bud; seedling (public data)
MLAFT.13867.1	42	GAACT	seedling (public data)
MLAFT.13867.1	130	TGACC	5-week floral bud; seedling (public data)
MLAFT.13867.1	164	TAACA	5-week floral bud; seedling (public data)
MLAFT.13867.1	304	TGACT	5-week floral bud; seedling (public data)
MLAFT.13867.1	545	GGACT	5-week floral bud; seedling (public data)
MLAFT.13867.1	595	AAACT	5-week floral bud; seedling (public data)
MLAFT.13867.1	832	TGACT	5-week floral bud
MLAFT.13867.1	872	TGACC	5-week floral bud
MLAFT.13867.1	1017	TGACT	5-week floral bud
MLAFT.13867.1	1031	AAACC	5-week floral bud
MLAFT.13867.1	1066	TGACA	5-week floral bud
MLAFT.13900.1	149	GAACC	5-week floral bud
MLAFT.13900.1	268	GAACC	5-week floral bud
MLAFT.13900.1	371	TGACT	5-week floral bud
MLAFT.13900.1	460	AAACA	5-week floral bud
MLAFT.13974.1	533	AGACC	5-week floral bud
MLAFT.13981.1	564	AAACA	seedling (public data)
MLAFT.13981.1	619	AAACA	seedling (public data)
MLAFT.14080.1	235	GGACA	5-week floral bud; 2-week seedling; seedling (public data)
MLAFT.14080.1	451	AAACT	5-week floral bud; 2-week seedling; seedling (public data)
MLAFT.14080.1	469	AAACT	5-week floral bud; 2-week seedling; seedling (public data)
MLAFT.14080.1	538	TGACT	5-week floral bud; 2-week seedling; seedling (public data)
MLAFT.14080.1	565	AAACT	5-week floral bud; 2-week seedling; seedling (public data)
MLAFT.14080.1	643	TAACT	5-week floral bud; 2-week seedling; seedling (public data)
MLAFT.14080.1	703	TAACT	5-week floral bud; 2-week seedling; seedling (public data)
MLAFT.14080.1	711	TGACA	5-week floral bud; 2-week seedling; seedling (public data)
MLAFT.14080.1	748	GAACC	5-week floral bud; 2-week seedling; seedling (public data)
MLAFT.14080.1	753	TAACA	seedling (public data)
MLAFT.14080.1	761	AAACA	5-week floral bud; 2-week seedling; seedling (public data)
MLAFT.14080.1	845	AAACT	5-week floral bud; 2-week seedling; seedling (public data)
MLAFT.14080.1	886	AAACT	5-week floral bud; 2-week seedling; seedling (public data)
MLAFT.1410.1	132	GAACC	2-week seedling; seedling (public data)
MLAFT.1410.1	142	AAACA	2-week seedling; seedling (public data)
MLAFT.1410.1	146	AAACT	2-week seedling; seedling (public data)
MLAFT.1410.1	158	AGACA	2-week seedling; seedling (public data)
MLAFT.1410.1	203	TAACA	5-week floral bud; 2-week seedling; seedling (public data)
MLAFT.1410.1	224	GGACA	5-week floral bud; seedling (public data)
MLAFT.1410.1	229	AGACT	seedling (public data)
MLAFT.1410.1	241	AAACC	5-week floral bud; 2-week seedling; seedling (public data)
MLAFT.1410.1	288	AGACT	seedling (public data)
MLAFT.1410.1	298	GAACC	seedling (public data)
MLAFT.1410.1	305	AAACA	5-week floral bud; 2-week seedling; seedling (public data)
MLAFT.1410.1	309	AAACC	5-week floral bud; 2-week seedling; seedling (public data)
MLAFT.1410.1	328	GGACC	5-week floral bud; 2-week seedling; seedling (public data)
MLAFT.1410.1	343	AGACC	5-week floral bud; 2-week seedling; seedling (public data)
MLAFT.1410.1	350	GAACC	5-week floral bud; 2-week seedling; seedling (public data)
MLAFT.1410.1	380	AGACA	5-week floral bud; 2-week seedling; seedling (public data)
MLAFT.1410.1	388	AAACT	5-week floral bud; 2-week seedling; seedling (public data)
MLAFT.1410.1	392	TAACC	2-week seedling; seedling (public data)
MLAFT.1410.1	412	GAACC	5-week floral bud; 2-week seedling; seedling (public data)
MLAFT.1410.1	420	GAACC	seedling (public data)
MLAFT.1410.1	500	AAACA	5-week floral bud; 2-week seedling; seedling (public data)
MLAFT.1410.1	504	AAACC	5-week floral bud; 2-week seedling; seedling (public data)
MLAFT.1410.1	599	GAACC	5-week floral bud; 2-week seedling; seedling (public data)
MLAFT.1410.1	652	AAACC	5-week floral bud; 2-week seedling; seedling (public data)
MLAFT.1410.1	660	GAACC	5-week floral bud; 2-week seedling; seedling (public data)
MLAFT.1410.1	670	AAACA	5-week floral bud; 2-week seedling; seedling (public data)
MLAFT.1410.1	698	AAACC	5-week floral bud; 2-week seedling; seedling (public data)
MLAFT.1410.1	715	GAACC	5-week floral bud; 2-week seedling; seedling (public data)
MLAFT.1410.1	768	GGACC	seedling (public data)
MLAFT.1410.1	773	TAACC	5-week floral bud; 2-week seedling; seedling (public data)
MLAFT.1410.1	819	TAACT	5-week floral bud; 2-week seedling; seedling (public data)
MLAFT.1410.1	888	TAACA	2-week seedling; seedling (public data)
MLAFT.1410.1	1156	AAACC	5-week floral bud; 2-week seedling; seedling (public data)
MLAFT.1410.1	1678	TGACA	seedling (public data)
MLAFT.1410.1	1753	AGACA	seedling (public data)
MLAFT.1410.1	1797	TGACC	2-week seedling; seedling (public data)
MLAFT.1410.1	1847	GAACC	2-week seedling; seedling (public data)
MLAFT.14156.1	51	AAACA	seedling (public data)
MLAFT.14156.1	55	AAACC	5-week floral bud; seedling (public data)
MLAFT.14156.1	62	TAACT	5-week floral bud; seedling (public data)
MLAFT.14156.1	136	GAACA	5-week floral bud; seedling (public data)
MLAFT.14156.1	148	TGACT	seedling (public data)
MLAFT.14156.1	267	GAACT	seedling (public data)
MLAFT.14156.1	509	TAACA	5-week floral bud; seedling (public data)
MLAFT.1423.1	158	AAACT	seedling (public data)
MLAFT.1423.1	294	AAACT	seedling (public data)
MLAFT.1423.1	379	TGACT	seedling (public data)
MLAFT.1423.1	472	GAACC	seedling (public data)
MLAFT.1423.1	616	AAACA	seedling (public data)
MLAFT.1423.1	651	TAACT	seedling (public data)
MLAFT.1423.1	893	TGACC	seedling (public data)
MLAFT.1423.1	924	AAACA	seedling (public data)
MLAFT.1423.1	938	TGACA	seedling (public data)
MLAFT.1423.1	971	TGACA	seedling (public data)
MLAFT.1423.1	976	AGACC	seedling (public data)
MLAFT.1423.1	989	TAACA	seedling (public data)
MLAFT.1423.1	1013	AGACT	seedling (public data)
MLAFT.1423.1	1056	GAACT	seedling (public data)
MLAFT.1423.1	1134	TAACA	seedling (public data)
MLAFT.1423.1	1188	AAACT	seedling (public data)
MLAFT.1423.1	1266	AAACA	seedling (public data)
MLAFT.1423.1	1395	TGACT	seedling (public data)
MLAFT.1423.1	1444	TAACC	seedling (public data)
MLAFT.1423.1	1651	AAACA	seedling (public data)
MLAFT.14340.1	179	TAACC	seedling (public data)
MLAFT.14340.1	330	TGACT	seedling (public data)
MLAFT.14340.1	453	TAACT	seedling (public data)
MLAFT.1436.1	67	AAACT	5-week floral bud; seedling (public data)
MLAFT.1436.1	116	TGACC	5-week floral bud; seedling (public data)
MLAFT.1436.1	192	TAACC	seedling (public data)
MLAFT.1436.1	340	GAACA	5-week floral bud
MLAFT.1436.1	346	AAACA	seedling (public data)
MLAFT.1436.1	532	AAACT	5-week floral bud; seedling (public data)
MLAFT.1436.1	567	AAACC	5-week floral bud; seedling (public data)
MLAFT.1436.1	592	TGACC	5-week floral bud; seedling (public data)
MLAFT.1436.1	728	AAACA	5-week floral bud; seedling (public data)
MLAFT.1436.1	733	AGACT	5-week floral bud; seedling (public data)
MLAFT.14528.1	237	GAACT	seedling (public data)
MLAFT.14528.1	268	TGACT	seedling (public data)
MLAFT.14548.1	219	AAACT	2-week seedling
MLAFT.14548.1	565	GAACA	2-week seedling
MLAFT.14548.1	661	TAACA	2-week seedling
MLAFT.14548.1	673	TGACT	2-week seedling
MLAFT.1459.1	277	TAACA	seedling (public data)
MLAFT.1459.1	509	GAACT	seedling (public data)
MLAFT.1459.1	653	GGACA	seedling (public data)
MLAFT.1459.1	708	GGACT	seedling (public data)
MLAFT.14654.1	103	AAACC	seedling (public data)
MLAFT.14654.1	286	TAACA	seedling (public data)
MLAFT.14769.1	52	AAACC	5-week floral bud
MLAFT.14769.1	63	AAACT	5-week floral bud
MLAFT.14769.1	79	GGACA	5-week floral bud
MLAFT.14769.1	97	AAACC	5-week floral bud
MLAFT.14769.1	122	TAACA	5-week floral bud
MLAFT.14769.1	204	GAACA	2-week seedling
MLAFT.14769.1	503	AAACA	5-week floral bud; 2-week seedling
MLAFT.14769.1	514	TGACT	5-week floral bud; 2-week seedling
MLAFT.14769.1	624	TAACA	5-week floral bud
MLAFT.14769.1	654	TGACC	5-week floral bud; 2-week seedling
MLAFT.14769.1	890	AAACC	5-week floral bud; 2-week seedling
MLAFT.14769.1	923	TAACT	5-week floral bud
MLAFT.14785.1	208	AAACC	5-week floral bud; seedling (public data)
MLAFT.14785.1	267	TGACT	5-week floral bud; seedling (public data)
MLAFT.14785.1	294	GGACT	seedling (public data)
MLAFT.14785.1	397	GAACT	5-week floral bud; seedling (public data)
MLAFT.14785.1	402	TAACC	5-week floral bud; 2-week seedling; seedling (public data)
MLAFT.14785.1	442	GAACT	seedling (public data)
MLAFT.14785.1	447	TAACC	5-week floral bud; seedling (public data)
MLAFT.1480.1	254	AAACA	5-week floral bud; seedling (public data)
MLAFT.1480.1	698	TAACA	5-week floral bud; seedling (public data)
MLAFT.1480.1	759	GAACA	5-week floral bud; seedling (public data)
MLAFT.14868.1	17	TAACC	seedling (public data)
MLAFT.14868.1	29	GGACA	5-week floral bud; 2-week seedling; seedling (public data)
MLAFT.14868.1	45	GAACA	5-week floral bud; 2-week seedling; seedling (public data)
MLAFT.14868.1	252	GAACC	5-week floral bud; 2-week seedling; seedling (public data)
MLAFT.14868.1	285	GAACC	5-week floral bud; 2-week seedling; seedling (public data)
MLAFT.14877.1	161	GAACT	5-week floral bud
MLAFT.15174.10	42	AAACC	seedling (public data)
MLAFT.15174.10	184	AGACA	seedling (public data)
MLAFT.15174.10	227	AAACC	seedling (public data)
MLAFT.15174.10	263	AGACC	seedling (public data)
MLAFT.15174.10	348	AGACA	seedling (public data)
MLAFT.15174.10	392	AAACT	seedling (public data)
MLAFT.15174.10	423	AGACC	2-week seedling; seedling (public data)
MLAFT.15174.10	436	AAACA	2-week seedling; seedling (public data)
MLAFT.15174.10	442	AAACT	2-week seedling; seedling (public data)
MLAFT.15174.10	452	GAACT	seedling (public data)
MLAFT.15174.10	507	GGACA	seedling (public data)
MLAFT.15174.10	539	TGACA	seedling (public data)
MLAFT.15174.10	3262	GAACC	2-week seedling; seedling (public data)
MLAFT.15174.10	3355	AAACT	seedling (public data)
MLAFT.15174.10	3360	TAACT	2-week seedling; seedling (public data)
MLAFT.15174.10	3453	GAACC	seedling (public data)
MLAFT.15174.10	3464	AGACC	seedling (public data)
MLAFT.15174.10	3497	TGACC	2-week seedling; seedling (public data)
MLAFT.15174.10	3511	TAACC	2-week seedling; seedling (public data)
MLAFT.15174.10	3541	TGACT	2-week seedling; seedling (public data)
MLAFT.15174.10	3558	AAACT	2-week seedling; seedling (public data)
MLAFT.15174.10	3581	AAACT	2-week seedling; seedling (public data)
MLAFT.15174.10	3679	AAACA	seedling (public data)
MLAFT.15266.1	27	AAACA	2-week seedling
MLAFT.15266.1	56	GGACT	2-week seedling
MLAFT.15266.1	68	AAACC	2-week seedling
MLAFT.15266.1	73	AAACC	2-week seedling
MLAFT.15266.1	143	AAACT	2-week seedling
MLAFT.15266.1	275	AAACC	2-week seedling
MLAFT.15266.1	601	TAACT	2-week seedling
MLAFT.15266.1	654	TGACC	2-week seedling
MLAFT.15319.5	420	TGACA	seedling (public data)
MLAFT.15319.5	820	AGACA	seedling (public data)
MLAFT.15319.5	862	TAACC	seedling (public data)
MLAFT.15472.1	62	GAACT	5-week floral bud
MLAFT.15472.1	175	TGACA	5-week floral bud
MLAFT.15472.1	196	AAACC	5-week floral bud
MLAFT.15472.1	270	AAACT	5-week floral bud; seedling (public data)
MLAFT.15472.1	354	TAACC	5-week floral bud; seedling (public data)
MLAFT.15472.1	724	TAACA	5-week floral bud; seedling (public data)
MLAFT.15472.1	741	TGACC	5-week floral bud; seedling (public data)
MLAFT.15472.1	846	TAACA	5-week floral bud; seedling (public data)
MLAFT.15472.1	863	TGACT	5-week floral bud; seedling (public data)
MLAFT.15472.1	875	TGACA	seedling (public data)
MLAFT.15472.1	994	AAACA	5-week floral bud; seedling (public data)
MLAFT.15472.1	1017	AAACA	seedling (public data)
MLAFT.15472.1	1022	GAACC	seedling (public data)
MLAFT.15472.1	1083	AAACA	5-week floral bud
MLAFT.15483.1	20	AAACA	5-week floral bud
MLAFT.15483.1	40	TAACA	5-week floral bud
MLAFT.15483.1	52	AAACA	5-week floral bud
MLAFT.15483.1	159	TGACA	5-week floral bud
MLAFT.15483.1	185	GAACT	5-week floral bud
MLAFT.15483.1	295	AAACT	5-week floral bud
MLAFT.15483.1	356	GAACC	5-week floral bud
MLAFT.15483.1	394	AGACT	5-week floral bud
MLAFT.15483.1	474	AAACC	5-week floral bud
MLAFT.15483.1	480	AAACA	5-week floral bud
MLAFT.15483.1	484	AAACA	5-week floral bud
MLAFT.15483.1	507	GAACT	5-week floral bud
MLAFT.15483.1	720	GAACT	5-week floral bud
MLAFT.15483.1	767	TAACC	5-week floral bud
MLAFT.15483.1	866	TAACC	5-week floral bud
MLAFT.15552.1	182	GAACA	5-week floral bud
MLAFT.15552.1	245	AAACT	5-week floral bud
MLAFT.15552.1	284	AAACA	5-week floral bud
MLAFT.15552.1	288	AAACA	5-week floral bud
MLAFT.15552.1	310	TAACC	5-week floral bud
MLAFT.15552.1	327	TGACA	5-week floral bud
MLAFT.15552.1	437	TAACT	5-week floral bud
MLAFT.15552.1	554	AAACT	5-week floral bud
MLAFT.15552.1	602	AAACA	5-week floral bud
MLAFT.15552.1	678	AAACC	5-week floral bud
MLAFT.15552.1	693	AAACT	5-week floral bud
MLAFT.15552.1	698	TGACC	5-week floral bud
MLAFT.15552.1	767	TAACC	5-week floral bud
MLAFT.15552.1	816	GAACC	5-week floral bud
MLAFT.1556.1	31	AAACT	5-week floral bud; 2-week seedling; seedling (public data)
MLAFT.1556.1	84	TAACC	5-week floral bud; 2-week seedling; seedling (public data)
MLAFT.1556.1	449	AAACC	5-week floral bud; 2-week seedling; seedling (public data)
MLAFT.1556.1	481	AAACT	5-week floral bud; 2-week seedling; seedling (public data)
MLAFT.15582.1	193	GAACT	seedling (public data)
MLAFT.15582.1	241	TGACT	seedling (public data)
MLAFT.15582.1	354	AAACA	seedling (public data)
MLAFT.15582.1	438	GGACA	seedling (public data)
MLAFT.15582.1	457	GAACA	seedling (public data)
MLAFT.15582.1	464	AGACA	seedling (public data)
MLAFT.15582.1	475	GGACA	seedling (public data)
MLAFT.15582.1	603	TGACT	seedling (public data)
MLAFT.15582.1	611	TAACC	seedling (public data)
MLAFT.15582.1	621	AAACA	seedling (public data)
MLAFT.15582.1	631	AAACA	seedling (public data)
MLAFT.15582.1	686	AAACA	seedling (public data)
MLAFT.15582.1	723	GGACC	seedling (public data)
MLAFT.15582.1	801	TGACT	seedling (public data)
MLAFT.15582.1	863	AAACC	seedling (public data)
MLAFT.15653.1	504	TGACT	5-week floral bud
MLAFT.1576.1	16	TGACC	5-week floral bud
MLAFT.1576.1	280	TAACA	5-week floral bud
MLAFT.1576.1	368	TAACT	5-week floral bud
MLAFT.15789.2	509	TAACC	5-week floral bud
MLAFT.15789.2	824	GGACT	5-week floral bud
MLAFT.15789.2	829	AAACA	5-week floral bud
MLAFT.15789.2	901	AAACA	5-week floral bud
MLAFT.15789.2	974	TAACT	5-week floral bud
MLAFT.15789.2	993	TAACA	5-week floral bud
MLAFT.15789.2	1006	TAACA	5-week floral bud
MLAFT.15789.2	1063	TAACT	5-week floral bud
MLAFT.15789.2	1315	AGACA	5-week floral bud
MLAFT.15789.2	1354	AAACA	5-week floral bud
MLAFT.1590.1	257	AGACC	seedling (public data)
MLAFT.1590.1	325	TAACC	seedling (public data)
MLAFT.1590.1	366	GAACC	seedling (public data)
MLAFT.1590.1	550	TGACC	seedling (public data)
MLAFT.1590.1	560	GAACC	seedling (public data)
MLAFT.1590.1	937	TAACT	seedling (public data)
MLAFT.1590.1	1109	GAACC	seedling (public data)
MLAFT.1590.1	1134	GGACC	seedling (public data)
MLAFT.1590.1	1148	GAACC	seedling (public data)
MLAFT.1590.1	1228	AAACA	seedling (public data)
MLAFT.1590.1	1249	AAACA	seedling (public data)
MLAFT.1590.1	1257	AAACA	seedling (public data)
MLAFT.1590.1	1261	AAACT	seedling (public data)
MLAFT.1590.1	1285	TAACC	seedling (public data)
MLAFT.1591.2	103	GAACA	seedling (public data)
MLAFT.1591.2	357	TGACT	2-week seedling; seedling (public data)
MLAFT.1591.2	401	GAACA	seedling (public data)
MLAFT.1591.2	423	TGACT	seedling (public data)
MLAFT.1591.2	506	AGACA	2-week seedling; seedling (public data)
MLAFT.1591.2	679	TGACA	seedling (public data)
MLAFT.1591.2	796	AAACA	2-week seedling; seedling (public data)
MLAFT.1591.2	925	TAACT	seedling (public data)
MLAFT.1591.2	937	TGACT	seedling (public data)
MLAFT.1591.2	1014	TAACC	seedling (public data)
MLAFT.1591.2	1026	TAACA	seedling (public data)
MLAFT.16154.1	120	AAACA	seedling (public data)
MLAFT.16154.1	155	AAACC	seedling (public data)
MLAFT.16154.1	242	GGACC	seedling (public data)
MLAFT.16154.1	330	AAACT	seedling (public data)
MLAFT.16154.1	337	AAACT	seedling (public data)
MLAFT.16154.1	407	GAACA	seedling (public data)
MLAFT.16354.1	97	TGACA	seedling (public data)
MLAFT.16354.1	106	TAACA	seedling (public data)
MLAFT.16354.1	154	TAACC	seedling (public data)
MLAFT.16354.1	246	TGACA	seedling (public data)
MLAFT.16354.1	259	TGACA	seedling (public data)
MLAFT.16354.1	405	AAACC	seedling (public data)
MLAFT.16354.1	521	AAACA	seedling (public data)
MLAFT.16393.1	132	TGACC	seedling (public data)
MLAFT.16393.1	215	TGACT	seedling (public data)
MLAFT.16393.1	381	GAACT	seedling (public data)
MLAFT.16393.1	406	AGACT	seedling (public data)
MLAFT.16393.1	645	GAACC	seedling (public data)
MLAFT.16393.1	685	AGACA	seedling (public data)
MLAFT.16393.1	705	AGACT	seedling (public data)
MLAFT.16393.1	896	GAACC	seedling (public data)
MLAFT.16437.1	173	AAACA	5-week floral bud; 2-week seedling; seedling (public data)
MLAFT.16437.1	257	AAACT	5-week floral bud; 2-week seedling; seedling (public data)
MLAFT.16437.1	271	AAACC	5-week floral bud; 2-week seedling; seedling (public data)
MLAFT.16437.1	312	GGACT	2-week seedling; seedling (public data)
MLAFT.16437.1	372	GAACA	5-week floral bud; seedling (public data)
MLAFT.16437.1	457	TAACA	5-week floral bud; 2-week seedling; seedling (public data)
MLAFT.16437.1	538	AAACA	5-week floral bud; 2-week seedling; seedling (public data)
MLAFT.16437.1	622	AGACC	5-week floral bud; 2-week seedling; seedling (public data)
MLAFT.16437.1	700	AAACA	5-week floral bud; 2-week seedling; seedling (public data)
MLAFT.16437.1	783	AAACC	seedling (public data)
MLAFT.16437.1	846	AAACT	5-week floral bud; seedling (public data)
MLAFT.16437.1	867	AAACA	5-week floral bud; 2-week seedling; seedling (public data)
MLAFT.16437.1	1175	AAACA	5-week floral bud; 2-week seedling; seedling (public data)
MLAFT.16625.1	26	TAACC	5-week floral bud; 2-week seedling; seedling (public data)
MLAFT.16625.1	38	GGACA	5-week floral bud; 2-week seedling; seedling (public data)
MLAFT.16625.1	54	GGACA	5-week floral bud; 2-week seedling; seedling (public data)
MLAFT.16625.1	262	GAACC	5-week floral bud; 2-week seedling; seedling (public data)
MLAFT.16625.1	295	GAACC	5-week floral bud; 2-week seedling; seedling (public data)
MLAFT.16632.1	363	GAACA	seedling (public data)
MLAFT.16632.1	534	AAACT	seedling (public data)
MLAFT.16650.1	80	GAACA	5-week floral bud
MLAFT.16650.1	357	TGACA	5-week floral bud
MLAFT.16650.1	388	TGACT	5-week floral bud
MLAFT.16650.1	453	AAACC	5-week floral bud
MLAFT.16650.1	474	TGACC	5-week floral bud
MLAFT.16650.1	739	AGACA	5-week floral bud
MLAFT.16650.1	786	TGACA	5-week floral bud
MLAFT.16650.1	795	AAACA	5-week floral bud
MLAFT.16673.1	186	AGACT	5-week floral bud; 2-week seedling; seedling (public data)
MLAFT.16673.1	526	TAACA	5-week floral bud; seedling (public data)
MLAFT.16673.1	587	AGACA	5-week floral bud; 2-week seedling; seedling (public data)
MLAFT.16673.1	765	TAACA	2-week seedling; seedling (public data)
MLAFT.16673.1	797	TGACA	5-week floral bud; 2-week seedling; seedling (public data)
MLAFT.16673.1	810	GAACT	5-week floral bud; 2-week seedling; seedling (public data)
MLAFT.16673.1	896	AGACA	5-week floral bud; 2-week seedling; seedling (public data)
MLAFT.16673.1	937	AAACT	5-week floral bud; 2-week seedling; seedling (public data)
MLAFT.16686.1	167	GAACA	5-week floral bud; 2-week seedling; seedling (public data)
MLAFT.16686.1	256	TGACA	5-week floral bud; 2-week seedling; seedling (public data)
MLAFT.16686.1	452	AGACT	2-week seedling; seedling (public data)
MLAFT.16686.1	557	GAACA	2-week seedling; seedling (public data)
MLAFT.16686.1	594	TGACT	5-week floral bud; 2-week seedling; seedling (public data)
MLAFT.16686.1	633	TAACC	5-week floral bud; seedling (public data)
MLAFT.16686.1	802	AAACC	2-week seedling; seedling (public data)
MLAFT.16686.1	810	AGACT	seedling (public data)
MLAFT.16686.1	896	AAACT	seedling (public data)
MLAFT.16686.1	918	AAACT	5-week floral bud; 2-week seedling; seedling (public data)
MLAFT.16694.1	12	AAACT	seedling (public data)
MLAFT.16694.1	380	AAACC	seedling (public data)
MLAFT.1675.1	23	GGACA	seedling (public data)
MLAFT.1675.1	50	AAACA	5-week floral bud; 2-week seedling; seedling (public data)
MLAFT.1675.1	91	TGACT	5-week floral bud; 2-week seedling; seedling (public data)
MLAFT.1675.1	108	GAACC	5-week floral bud; 2-week seedling; seedling (public data)
MLAFT.1675.1	160	TGACA	5-week floral bud; 2-week seedling; seedling (public data)
MLAFT.1675.1	170	GAACC	5-week floral bud; 2-week seedling; seedling (public data)
MLAFT.1675.1	301	GAACC	5-week floral bud; 2-week seedling; seedling (public data)
MLAFT.1675.1	386	TGACC	5-week floral bud; 2-week seedling; seedling (public data)
MLAFT.1675.1	507	AGACT	5-week floral bud; 2-week seedling; seedling (public data)
MLAFT.1675.1	699	GAACT	5-week floral bud; 2-week seedling; seedling (public data)
MLAFT.16764.1	40	AAACC	5-week floral bud
MLAFT.16764.1	95	GAACA	5-week floral bud
MLAFT.16764.1	154	AAACC	5-week floral bud
MLAFT.16764.1	286	TGACC	5-week floral bud
MLAFT.16764.1	334	GGACA	5-week floral bud
MLAFT.16774.1	53	AAACT	5-week floral bud
MLAFT.16774.1	81	TAACC	5-week floral bud
MLAFT.16774.1	102	TGACA	5-week floral bud
MLAFT.16774.1	155	AAACC	5-week floral bud
MLAFT.16774.1	263	AAACT	5-week floral bud
MLAFT.16774.1	290	AGACA	5-week floral bud
MLAFT.16774.1	329	AAACT	5-week floral bud
MLAFT.16774.1	419	GAACA	5-week floral bud
MLAFT.16829.1	349	AGACC	5-week floral bud
MLAFT.16829.1	356	AAACA	5-week floral bud; seedling (public data)
MLAFT.16829.1	386	AAACC	5-week floral bud
MLAFT.16829.1	463	GAACA	seedling (public data)
MLAFT.1688.1	65	GAACT	seedling (public data)
MLAFT.16905.1	459	GAACT	seedling (public data)
MLAFT.16905.1	805	AAACT	seedling (public data)
MLAFT.16905.1	861	AAACT	seedling (public data)
MLAFT.16905.2	39	AAACA	seedling (public data)
MLAFT.16905.2	105	AAACT	seedling (public data)
MLAFT.16905.2	130	TAACA	seedling (public data)
MLAFT.16905.2	199	TGACT	seedling (public data)
MLAFT.16905.2	303	TGACC	seedling (public data)
MLAFT.16905.2	333	TAACA	seedling (public data)
MLAFT.16905.2	468	TAACT	seedling (public data)
MLAFT.16905.2	504	AAACT	seedling (public data)
MLAFT.16926.1	108	AAACT	5-week floral bud
MLAFT.16926.1	199	AGACT	5-week floral bud
MLAFT.16926.1	220	AAACT	5-week floral bud
MLAFT.16926.1	237	AAACC	5-week floral bud
MLAFT.16926.1	270	TAACA	5-week floral bud
MLAFT.16926.1	381	GGACT	5-week floral bud
MLAFT.16926.1	487	AAACT	5-week floral bud
MLAFT.16926.1	523	TGACA	5-week floral bud
MLAFT.16926.1	529	GAACA	5-week floral bud
MLAFT.16927.1	110	AAACT	5-week floral bud
MLAFT.16927.1	201	AGACT	5-week floral bud
MLAFT.16927.1	222	AAACT	5-week floral bud
MLAFT.16927.1	239	AAACC	5-week floral bud
MLAFT.16927.1	272	TAACA	5-week floral bud
MLAFT.16927.1	306	TAACA	5-week floral bud
MLAFT.16927.1	383	GGACT	5-week floral bud
MLAFT.16927.1	489	AAACT	5-week floral bud
MLAFT.16927.1	525	TGACA	5-week floral bud
MLAFT.16927.1	531	GAACA	5-week floral bud
MLAFT.16928.1	112	AAACT	5-week floral bud
MLAFT.16928.1	224	AAACT	5-week floral bud
MLAFT.16928.1	241	AAACC	5-week floral bud
MLAFT.16928.1	308	TAACA	5-week floral bud
MLAFT.16928.1	491	AAACT	5-week floral bud
MLAFT.16928.1	527	TGACA	5-week floral bud
MLAFT.16928.1	533	GAACA	5-week floral bud
MLAFT.16929.1	217	AAACT	5-week floral bud
MLAFT.16929.1	234	AAACC	5-week floral bud
MLAFT.16929.1	484	AAACT	5-week floral bud
MLAFT.16929.1	520	TGACA	5-week floral bud
MLAFT.16949.1	4242	TAACA	seedling (public data)
MLAFT.1695.1	19	AAACT	5-week floral bud; 2-week seedling; seedling (public data)
MLAFT.1695.1	48	TGACT	5-week floral bud; 2-week seedling; seedling (public data)
MLAFT.1695.1	89	TAACT	5-week floral bud; 2-week seedling; seedling (public data)
MLAFT.1695.1	199	AAACA	5-week floral bud; 2-week seedling; seedling (public data)
MLAFT.1695.1	241	GGACC	5-week floral bud; 2-week seedling; seedling (public data)
MLAFT.1695.1	246	TGACA	5-week floral bud; 2-week seedling; seedling (public data)
MLAFT.1695.1	259	GGACA	5-week floral bud; 2-week seedling; seedling (public data)
MLAFT.1695.1	294	TGACC	5-week floral bud; 2-week seedling; seedling (public data)
MLAFT.1695.1	429	TGACA	5-week floral bud; 2-week seedling; seedling (public data)
MLAFT.1695.1	480	AGACC	5-week floral bud; seedling (public data)
MLAFT.1695.1	526	GAACA	2-week seedling; seedling (public data)
MLAFT.1695.1	539	GGACA	2-week seedling; seedling (public data)
MLAFT.1695.1	557	AGACT	5-week floral bud; 2-week seedling; seedling (public data)
MLAFT.1695.1	585	GGACT	5-week floral bud; 2-week seedling; seedling (public data)
MLAFT.1695.1	593	AAACA	5-week floral bud; 2-week seedling; seedling (public data)
MLAFT.1695.1	641	AAACA	5-week floral bud; seedling (public data)
MLAFT.1695.1	670	GAACA	2-week seedling; seedling (public data)
MLAFT.1695.1	719	GGACC	5-week floral bud; 2-week seedling; seedling (public data)
MLAFT.1695.1	735	AAACA	5-week floral bud; 2-week seedling; seedling (public data)
MLAFT.16957.1	23	AAACT	seedling (public data)
MLAFT.16957.1	325	GAACA	seedling (public data)
MLAFT.16957.1	582	TAACT	seedling (public data)
MLAFT.17012.1	314	GAACA	seedling (public data)
MLAFT.17012.1	540	AGACT	seedling (public data)
MLAFT.17012.1	562	GAACT	2-week seedling; seedling (public data)
MLAFT.17012.1	688	TGACA	seedling (public data)
MLAFT.17012.1	694	AAACA	2-week seedling; seedling (public data)
MLAFT.17027.1	55	AAACC	5-week floral bud
MLAFT.17027.1	99	AAACA	5-week floral bud
MLAFT.17027.1	104	AAACC	5-week floral bud
MLAFT.17027.1	120	AAACA	5-week floral bud
MLAFT.17027.1	135	AAACT	5-week floral bud
MLAFT.17027.1	140	TAACT	5-week floral bud
MLAFT.17027.1	146	GAACC	5-week floral bud
MLAFT.17027.1	177	AAACT	5-week floral bud
MLAFT.17027.1	243	TAACA	5-week floral bud
MLAFT.17027.1	280	AAACA	5-week floral bud
MLAFT.17046.1	932	AAACA	5-week floral bud
MLAFT.17379.1	187	GGACC	5-week floral bud
MLAFT.17379.1	319	AAACT	5-week floral bud
MLAFT.17379.1	484	AAACC	5-week floral bud
MLAFT.17379.1	497	GAACC	5-week floral bud
MLAFT.17556.1	172	GAACT	seedling (public data)
MLAFT.17766.1	281	AAACA	seedling (public data)
MLAFT.17831.1	2061	AGACA	seedling (public data)
MLAFT.17831.1	2127	TAACT	seedling (public data)
MLAFT.17831.1	2485	TGACA	seedling (public data)
MLAFT.18012.1	156	AAACC	2-week seedling
MLAFT.18012.1	215	AAACC	2-week seedling
MLAFT.18191.1	28	AAACA	seedling (public data)
MLAFT.18191.1	89	AAACT	5-week floral bud; seedling (public data)
MLAFT.18191.1	292	AAACT	5-week floral bud; 2-week seedling; seedling (public data)
MLAFT.18191.1	343	GGACC	5-week floral bud; 2-week seedling; seedling (public data)
MLAFT.18191.1	382	AGACT	5-week floral bud; seedling (public data)
MLAFT.18191.1	566	GGACA	5-week floral bud; 2-week seedling; seedling (public data)
MLAFT.18191.1	695	TAACA	seedling (public data)
MLAFT.18191.1	761	AAACA	5-week floral bud; 2-week seedling; seedling (public data)
MLAFT.18203.1	63	AAACA	5-week floral bud
MLAFT.18203.1	102	AAACA	5-week floral bud
MLAFT.18203.1	202	AAACC	5-week floral bud
MLAFT.18203.1	212	AAACT	5-week floral bud
MLAFT.18203.1	264	GAACA	5-week floral bud
MLAFT.18203.1	303	TAACA	5-week floral bud
MLAFT.18203.1	324	AAACT	5-week floral bud
MLAFT.18203.1	462	AAACT	5-week floral bud
MLAFT.18203.1	605	GGACA	5-week floral bud
MLAFT.18293.1	76	TGACT	seedling (public data)
MLAFT.18293.1	83	TAACC	seedling (public data)
MLAFT.18293.1	110	TGACC	seedling (public data)
MLAFT.18293.1	138	TGACA	seedling (public data)
MLAFT.18293.1	175	AAACA	seedling (public data)
MLAFT.18293.1	1645	TGACT	seedling (public data)
MLAFT.18293.1	1667	AAACC	seedling (public data)
MLAFT.18293.1	1843	AAACC	seedling (public data)
MLAFT.18293.1	2173	TAACA	seedling (public data)
MLAFT.18383.1	50	TAACT	seedling (public data)
MLAFT.18383.1	190	GGACC	5-week floral bud; seedling (public data)
MLAFT.18383.1	359	AAACC	5-week floral bud; seedling (public data)
MLAFT.18383.1	371	AAACA	5-week floral bud; seedling (public data)
MLAFT.18415.1	187	TAACT	seedling (public data)
MLAFT.18415.1	202	TGACC	seedling (public data)
MLAFT.18415.1	264	GAACA	seedling (public data)
MLAFT.18415.1	303	GAACC	seedling (public data)
MLAFT.18415.1	326	GAACT	seedling (public data)
MLAFT.18415.1	389	TAACT	seedling (public data)
MLAFT.18415.1	406	GAACT	seedling (public data)
MLAFT.18587.1	348	GAACC	5-week floral bud
MLAFT.18587.1	354	TAACT	5-week floral bud
MLAFT.18587.1	464	GAACA	5-week floral bud
MLAFT.18715.1	738	TAACA	seedling (public data)
MLAFT.18783.1	288	TAACT	seedling (public data)
MLAFT.18783.1	601	AAACA	seedling (public data)
MLAFT.18783.1	691	AAACA	seedling (public data)
MLAFT.18783.1	695	AAACA	seedling (public data)
MLAFT.18783.1	866	AAACT	seedling (public data)
MLAFT.18876.1	47	TAACA	2-week seedling; seedling (public data)
MLAFT.18876.1	104	GAACA	5-week floral bud; 2-week seedling; seedling (public data)
MLAFT.18876.1	314	AAACA	5-week floral bud; 2-week seedling; seedling (public data)
MLAFT.18876.1	322	TAACT	seedling (public data)
MLAFT.18876.1	406	TAACA	2-week seedling; seedling (public data)
MLAFT.18876.1	444	AAACC	5-week floral bud; 2-week seedling; seedling (public data)
MLAFT.18876.1	555	GAACT	5-week floral bud; 2-week seedling; seedling (public data)
MLAFT.18878.1	856	AAACA	seedling (public data)
MLAFT.18878.1	919	AAACA	seedling (public data)
MLAFT.18878.1	928	AAACT	seedling (public data)
MLAFT.18878.1	1005	AAACA	seedling (public data)
MLAFT.18878.1	1021	AAACC	seedling (public data)
MLAFT.18878.1	1089	GGACC	seedling (public data)
MLAFT.18878.1	1173	TGACT	seedling (public data)
MLAFT.18878.1	1319	AAACT	seedling (public data)
MLAFT.18878.1	1487	AAACT	seedling (public data)
MLAFT.18878.1	1755	AGACA	seedling (public data)
MLAFT.18878.1	1769	AGACC	seedling (public data)
MLAFT.18878.1	1789	GAACA	seedling (public data)
MLAFT.18878.1	1798	GGACA	seedling (public data)
MLAFT.18878.1	2272	AAACT	seedling (public data)
MLAFT.18878.1	2314	GAACA	seedling (public data)
MLAFT.18878.1	2355	TGACT	seedling (public data)
MLAFT.18878.1	2367	AAACT	seedling (public data)
MLAFT.18983.1	405	TAACC	5-week floral bud; seedling (public data)
MLAFT.18983.1	457	AAACC	5-week floral bud; 2-week seedling
MLAFT.18983.1	497	TGACA	5-week floral bud; seedling (public data)
MLAFT.18983.1	611	GAACA	5-week floral bud; seedling (public data)
MLAFT.18983.1	763	TAACC	seedling (public data)
MLAFT.18983.1	855	TGACA	5-week floral bud; seedling (public data)
MLAFT.18983.1	968	GAACA	5-week floral bud; seedling (public data)
MLAFT.18983.1	1268	GAACA	seedling (public data)
MLAFT.19039.1	25	AGACC	seedling (public data)
MLAFT.19039.1	47	TAACT	seedling (public data)
MLAFT.19039.1	164	GGACA	seedling (public data)
MLAFT.19039.1	191	AAACT	seedling (public data)
MLAFT.19039.1	226	TAACC	seedling (public data)
MLAFT.19057.1	409	TAACT	seedling (public data)
MLAFT.19057.1	457	TAACT	seedling (public data)
MLAFT.19057.1	505	AAACT	seedling (public data)
MLAFT.19057.1	542	TAACT	seedling (public data)
MLAFT.19057.1	575	GAACC	seedling (public data)
MLAFT.19057.1	821	AAACA	seedling (public data)
MLAFT.19057.1	826	GGACA	seedling (public data)
MLAFT.19057.1	871	AAACA	seedling (public data)
MLAFT.19057.1	905	AAACA	seedling (public data)
MLAFT.19057.1	1140	GGACA	seedling (public data)
MLAFT.19057.1	1156	GAACC	seedling (public data)
MLAFT.19057.1	1211	AAACT	seedling (public data)
MLAFT.19057.1	1302	TGACT	seedling (public data)
MLAFT.19057.1	1314	AGACA	seedling (public data)
MLAFT.19057.1	1330	AAACT	seedling (public data)
MLAFT.19057.1	1420	AAACC	seedling (public data)
MLAFT.19057.1	1450	TGACT	seedling (public data)
MLAFT.19057.1	1659	GGACT	seedling (public data)
MLAFT.19057.1	1686	AAACC	seedling (public data)
MLAFT.19057.1	1755	TGACT	seedling (public data)
MLAFT.19057.1	1804	TAACC	seedling (public data)
MLAFT.19057.1	1929	AAACC	seedling (public data)
MLAFT.19057.1	1949	TAACT	seedling (public data)
MLAFT.19057.1	1957	AAACA	seedling (public data)
MLAFT.19225.1	99	TGACA	seedling (public data)
MLAFT.19225.1	113	AAACA	seedling (public data)
MLAFT.19225.1	147	AGACC	seedling (public data)
MLAFT.19225.1	351	TGACC	seedling (public data)
MLAFT.19391.1	153	AAACA	5-week floral bud; seedling (public data)
MLAFT.19391.1	386	TAACT	5-week floral bud
MLAFT.19391.1	410	GAACA	5-week floral bud
MLAFT.19391.1	526	TAACA	seedling (public data)
MLAFT.19418.2	144	TAACT	5-week floral bud; seedling (public data)
MLAFT.19418.2	488	AGACT	5-week floral bud; seedling (public data)
MLAFT.19418.2	509	AAACC	5-week floral bud; 2-week seedling; seedling (public data)
MLAFT.19418.2	542	TGACT	2-week seedling; seedling (public data)
MLAFT.19418.2	556	AGACT	2-week seedling; seedling (public data)
MLAFT.19418.2	583	AAACA	5-week floral bud; 2-week seedling; seedling (public data)
MLAFT.19418.2	637	AAACC	5-week floral bud; 2-week seedling; seedling (public data)
MLAFT.19418.2	774	AAACA	5-week floral bud; 2-week seedling; seedling (public data)
MLAFT.19418.2	822	AAACA	5-week floral bud; 2-week seedling; seedling (public data)
MLAFT.19418.2	855	TAACT	5-week floral bud; 2-week seedling; seedling (public data)
MLAFT.19432.1	106	AAACA	5-week floral bud
MLAFT.19432.1	560	TGACA	5-week floral bud
MLAFT.19432.1	636	GGACA	5-week floral bud
MLAFT.19432.1	758	AGACA	5-week floral bud
MLAFT.19477.1	164	AAACC	seedling (public data)
MLAFT.19481.1	210	GGACA	5-week floral bud
MLAFT.19481.1	364	AGACA	5-week floral bud
MLAFT.19481.1	439	TGACT	5-week floral bud
MLAFT.19481.1	489	AAACC	5-week floral bud
MLAFT.19481.1	568	TAACT	5-week floral bud
MLAFT.19481.1	583	TAACA	5-week floral bud
MLAFT.19481.1	652	AAACC	5-week floral bud
MLAFT.19488.1	387	TGACC	5-week floral bud; seedling (public data)
MLAFT.19488.1	515	GGACT	5-week floral bud; seedling (public data)
MLAFT.19488.1	531	TAACT	5-week floral bud; seedling (public data)
MLAFT.19488.1	544	GAACT	5-week floral bud; seedling (public data)
MLAFT.19488.1	694	AGACC	5-week floral bud; seedling (public data)
MLAFT.19488.1	753	AGACT	5-week floral bud; seedling (public data)
MLAFT.19489.1	59	AAACC	5-week floral bud; 2-week seedling
MLAFT.19489.1	286	TGACA	5-week floral bud; 2-week seedling; seedling (public data)
MLAFT.19489.1	581	AAACT	2-week seedling; seedling (public data)
MLAFT.19489.1	600	TGACC	5-week floral bud; 2-week seedling; seedling (public data)
MLAFT.19489.1	635	GAACC	5-week floral bud
MLAFT.19489.1	650	TAACC	5-week floral bud; 2-week seedling; seedling (public data)
MLAFT.19489.1	656	GAACC	5-week floral bud; 2-week seedling
MLAFT.19489.1	661	GGACC	5-week floral bud
MLAFT.19489.1	667	AAACA	5-week floral bud; 2-week seedling; seedling (public data)
MLAFT.19489.1	776	AGACT	5-week floral bud; 2-week seedling; seedling (public data)
MLAFT.19489.1	859	TGACT	5-week floral bud; seedling (public data)
MLAFT.19489.1	903	AGACT	seedling (public data)
MLAFT.19489.1	913	AGACT	5-week floral bud; seedling (public data)
MLAFT.19489.1	935	AAACA	5-week floral bud; 2-week seedling; seedling (public data)
MLAFT.19489.1	952	AAACC	5-week floral bud
MLAFT.19489.1	1020	AGACA	seedling (public data)
MLAFT.19489.1	1065	GGACC	5-week floral bud; 2-week seedling; seedling (public data)
MLAFT.19489.1	1089	GAACA	5-week floral bud; 2-week seedling; seedling (public data)
MLAFT.19489.1	1093	AAACA	5-week floral bud; 2-week seedling; seedling (public data)
MLAFT.19489.1	1147	TGACT	5-week floral bud; 2-week seedling; seedling (public data)
MLAFT.19489.1	1162	AAACA	seedling (public data)
MLAFT.19489.1	1201	AAACC	seedling (public data)
MLAFT.19518.1	175	AAACT	5-week floral bud
MLAFT.19518.1	261	TAACC	5-week floral bud
MLAFT.19518.1	426	GGACA	5-week floral bud
MLAFT.19518.1	573	TGACC	5-week floral bud
MLAFT.19670.1	95	AAACA	5-week floral bud
MLAFT.19670.1	180	TAACT	5-week floral bud
MLAFT.19670.1	208	AAACA	5-week floral bud
MLAFT.19670.1	249	GAACA	5-week floral bud
MLAFT.19670.1	264	AAACC	5-week floral bud
MLAFT.19670.1	386	AAACA	5-week floral bud
MLAFT.19670.1	408	GAACT	5-week floral bud
MLAFT.19670.1	503	GGACA	5-week floral bud
MLAFT.19670.1	657	GAACT	5-week floral bud
MLAFT.19670.1	674	AAACT	5-week floral bud
MLAFT.19670.1	765	TAACC	5-week floral bud
MLAFT.19670.1	851	TAACC	5-week floral bud
MLAFT.19670.1	866	AGACC	5-week floral bud
MLAFT.19670.1	893	TAACT	5-week floral bud
MLAFT.19670.1	1143	TAACA	5-week floral bud
MLAFT.19670.1	1167	AAACC	5-week floral bud
MLAFT.19670.1	1176	TGACA	5-week floral bud
MLAFT.19670.1	1190	TGACT	5-week floral bud
MLAFT.19670.1	1209	TAACA	5-week floral bud
MLAFT.19670.1	1247	TGACA	5-week floral bud
MLAFT.19670.1	1299	AGACT	5-week floral bud
MLAFT.19670.1	1320	AAACT	5-week floral bud
MLAFT.19670.1	1353	TAACT	5-week floral bud
MLAFT.19670.1	1377	AGACC	5-week floral bud
MLAFT.19670.1	1428	AGACA	5-week floral bud
MLAFT.19670.1	1460	TGACC	5-week floral bud
MLAFT.19670.1	1666	AAACA	5-week floral bud
MLAFT.19670.1	1681	TAACC	5-week floral bud
MLAFT.19670.1	1806	AAACA	5-week floral bud
MLAFT.19670.1	1820	AAACA	5-week floral bud
MLAFT.19670.1	1833	TGACA	5-week floral bud
MLAFT.19670.1	1845	GAACA	5-week floral bud
MLAFT.19670.1	1887	TAACA	5-week floral bud
MLAFT.19670.1	1901	TAACT	5-week floral bud
MLAFT.19670.1	1975	TAACA	5-week floral bud
MLAFT.19670.1	2064	AAACA	5-week floral bud
MLAFT.19670.1	2103	GAACC	5-week floral bud
MLAFT.19670.1	2114	GGACC	5-week floral bud
MLAFT.19670.1	2141	GAACT	5-week floral bud
MLAFT.19670.1	2355	TGACA	5-week floral bud
MLAFT.19670.1	2386	AAACT	5-week floral bud
MLAFT.19670.1	2512	TGACC	5-week floral bud
MLAFT.19670.1	2554	AAACT	5-week floral bud
MLAFT.19670.1	2627	AAACA	5-week floral bud
MLAFT.19670.1	2671	AGACT	5-week floral bud
MLAFT.19670.1	2694	GAACA	5-week floral bud
MLAFT.19670.1	2762	TAACA	5-week floral bud
MLAFT.19670.1	3266	AAACA	5-week floral bud
MLAFT.19670.1	3273	TAACC	5-week floral bud
MLAFT.19670.1	3278	TGACT	5-week floral bud
MLAFT.19670.1	3316	TAACC	5-week floral bud
MLAFT.19670.1	3565	TAACA	5-week floral bud
MLAFT.19670.1	3580	AAACA	5-week floral bud
MLAFT.19670.1	3674	AAACC	5-week floral bud
MLAFT.19670.1	3714	TAACC	5-week floral bud
MLAFT.19670.1	3759	AAACT	5-week floral bud
MLAFT.19670.1	3850	GAACA	5-week floral bud
MLAFT.19670.1	3855	AGACC	5-week floral bud
MLAFT.19670.1	3888	AAACA	5-week floral bud
MLAFT.19670.1	4015	TAACT	5-week floral bud
MLAFT.19670.1	4071	AAACC	5-week floral bud
MLAFT.19670.1	4104	AAACT	5-week floral bud
MLAFT.19670.1	4111	AAACA	5-week floral bud
MLAFT.19670.1	4151	GAACA	5-week floral bud
MLAFT.19670.1	4155	AAACC	5-week floral bud
MLAFT.19670.1	4192	TAACA	5-week floral bud
MLAFT.19670.1	4244	TGACC	5-week floral bud
MLAFT.19670.1	4272	AAACA	5-week floral bud
MLAFT.19670.1	4366	AGACC	5-week floral bud
MLAFT.19670.1	4576	TAACC	5-week floral bud
MLAFT.19670.1	4662	TAACA	5-week floral bud
MLAFT.19670.1	4690	AGACC	5-week floral bud
MLAFT.19670.1	4695	TAACT	5-week floral bud
MLAFT.19670.1	4750	TAACA	5-week floral bud
MLAFT.19670.1	4806	GAACC	5-week floral bud
MLAFT.19798.1	144	TGACT	seedling (public data)
MLAFT.19798.1	151	GAACA	seedling (public data)
MLAFT.19798.1	329	TAACC	seedling (public data)
MLAFT.19798.1	659	AAACC	seedling (public data)
MLAFT.19798.1	800	GAACT	seedling (public data)
MLAFT.19798.1	839	AGACT	seedling (public data)
MLAFT.19798.1	889	AAACT	seedling (public data)
MLAFT.19820.1	116	GAACC	seedling (public data)
MLAFT.19820.1	184	AAACC	seedling (public data)
MLAFT.19820.1	312	AAACA	seedling (public data)
MLAFT.19820.1	588	GAACA	seedling (public data)
MLAFT.19874.1	97	TGACT	seedling (public data)
MLAFT.19874.1	167	AAACT	seedling (public data)
MLAFT.19874.1	273	TGACA	seedling (public data)
MLAFT.19874.1	475	GAACT	seedling (public data)
MLAFT.19874.1	574	GAACT	seedling (public data)
MLAFT.20070.1	182	TAACT	seedling (public data)
MLAFT.20273.4	128	AGACA	2-week seedling
MLAFT.20273.4	277	AAACC	2-week seedling
MLAFT.20273.4	399	TAACC	2-week seedling
MLAFT.20273.4	711	AGACC	2-week seedling
MLAFT.20273.4	829	TAACA	2-week seedling
MLAFT.20273.4	863	TAACC	2-week seedling
MLAFT.20273.4	948	TGACT	2-week seedling
MLAFT.20273.4	1053	TAACC	2-week seedling
MLAFT.20273.4	1080	AAACC	2-week seedling
MLAFT.20336.1	3	GAACA	seedling (public data)
MLAFT.20336.1	54	AGACA	seedling (public data)
MLAFT.20336.1	79	GAACC	5-week floral bud; seedling (public data)
MLAFT.20336.1	85	TGACC	5-week floral bud; 2-week seedling; seedling (public data)
MLAFT.20336.1	200	TGACA	5-week floral bud; seedling (public data)
MLAFT.20398.1	41	AGACA	seedling (public data)
MLAFT.20398.1	155	TGACT	5-week floral bud; 2-week seedling; seedling (public data)
MLAFT.20398.1	283	TGACA	5-week floral bud; 2-week seedling; seedling (public data)
MLAFT.20398.1	303	TAACA	5-week floral bud; 2-week seedling; seedling (public data)
MLAFT.20398.1	343	AGACA	5-week floral bud
MLAFT.20398.1	373	TAACT	2-week seedling
MLAFT.20398.1	428	TGACT	2-week seedling
MLAFT.20443.1	187	GAACC	seedling (public data)
MLAFT.20443.1	216	AAACT	seedling (public data)
MLAFT.20443.1	238	TGACC	5-week floral bud; seedling (public data)
MLAFT.20443.1	464	TGACT	seedling (public data)
MLAFT.20710.1	103	AGACA	seedling (public data)
MLAFT.20710.1	359	AAACA	seedling (public data)
MLAFT.20710.1	390	TGACT	seedling (public data)
MLAFT.20710.1	511	AAACT	seedling (public data)
MLAFT.20710.1	708	TGACA	seedling (public data)
MLAFT.20712.1	15	AAACC	2-week seedling
MLAFT.20712.1	28	AAACC	2-week seedling
MLAFT.20712.1	124	TGACT	2-week seedling
MLAFT.20712.1	180	AAACA	2-week seedling
MLAFT.20712.1	192	TAACC	2-week seedling
MLAFT.20712.1	224	GGACA	2-week seedling
MLAFT.20712.1	277	AAACT	2-week seedling
MLAFT.20712.1	368	AAACC	2-week seedling
MLAFT.20712.1	523	AAACC	2-week seedling
MLAFT.20712.1	548	AGACA	2-week seedling
MLAFT.20712.1	601	GGACC	2-week seedling
MLAFT.20712.1	619	AGACA	2-week seedling
MLAFT.20712.1	708	AAACC	2-week seedling
MLAFT.20712.1	819	GGACT	2-week seedling
MLAFT.20858.1	262	TAACT	seedling (public data)
MLAFT.20858.1	356	AGACT	seedling (public data)
MLAFT.20858.1	432	GAACA	seedling (public data)
MLAFT.20923.1	59	TGACA	seedling (public data)
MLAFT.20923.1	67	AAACT	seedling (public data)
MLAFT.20923.1	113	AAACC	seedling (public data)
MLAFT.20923.1	145	AAACA	seedling (public data)
MLAFT.20923.1	217	AAACC	seedling (public data)
MLAFT.20923.1	247	AGACT	seedling (public data)
MLAFT.20923.1	269	GGACC	seedling (public data)
MLAFT.20923.1	341	TAACA	seedling (public data)
MLAFT.20923.1	407	TGACT	seedling (public data)
MLAFT.20923.1	427	GAACC	seedling (public data)
MLAFT.20936.1	111	TGACA	seedling (public data)
MLAFT.20936.1	157	TAACC	seedling (public data)
MLAFT.20936.1	171	AAACC	seedling (public data)
MLAFT.20936.1	333	AAACA	seedling (public data)
MLAFT.20936.1	347	AGACT	seedling (public data)
MLAFT.20936.1	660	GAACT	seedling (public data)
MLAFT.20989.1	94	TAACT	seedling (public data)
MLAFT.21168.1	576	AAACA	seedling (public data)
MLAFT.21168.1	665	AGACT	seedling (public data)
MLAFT.21168.1	1018	AAACT	seedling (public data)
MLAFT.21168.1	1158	AAACC	seedling (public data)
MLAFT.21168.1	1165	AAACC	seedling (public data)
MLAFT.21168.1	1222	AAACC	seedling (public data)
MLAFT.21168.1	1276	GGACT	seedling (public data)
MLAFT.21168.1	1321	AAACT	seedling (public data)
MLAFT.21168.1	1374	AAACA	seedling (public data)
MLAFT.21180.1	102	GAACA	5-week floral bud; 2-week seedling; seedling (public data)
MLAFT.21180.1	109	GAACT	5-week floral bud; 2-week seedling; seedling (public data)
MLAFT.21180.1	380	GAACA	seedling (public data)
MLAFT.21180.1	477	GAACA	seedling (public data)
MLAFT.21180.1	532	GAACA	seedling (public data)
MLAFT.21180.1	551	AAACC	seedling (public data)
MLAFT.21180.1	709	AAACA	5-week floral bud; seedling (public data)
MLAFT.21180.1	740	GAACA	seedling (public data)
MLAFT.21180.1	747	AAACT	5-week floral bud; seedling (public data)
MLAFT.21180.1	830	AAACA	seedling (public data)
MLAFT.21180.1	844	AGACA	seedling (public data)
MLAFT.21180.1	882	TAACA	5-week floral bud; seedling (public data)
MLAFT.21238.1	168	GAACT	5-week floral bud; seedling (public data)
MLAFT.21238.1	256	TGACT	5-week floral bud; seedling (public data)
MLAFT.21238.1	414	GAACC	seedling (public data)
MLAFT.21238.1	463	AAACT	seedling (public data)
MLAFT.21238.1	491	TGACT	seedling (public data)
MLAFT.21238.1	574	TAACT	seedling (public data)
MLAFT.21238.1	591	AAACC	seedling (public data)
MLAFT.21238.1	646	TAACC	seedling (public data)
MLAFT.21557.1	15	AAACA	seedling (public data)
MLAFT.21557.1	52	AGACT	seedling (public data)
MLAFT.21557.1	66	AAACT	seedling (public data)
MLAFT.21557.1	130	AAACA	seedling (public data)
MLAFT.21557.1	137	AAACT	seedling (public data)
MLAFT.21557.1	171	GAACA	seedling (public data)
MLAFT.21557.1	175	AAACT	seedling (public data)
MLAFT.21557.1	250	AAACA	seedling (public data)
MLAFT.21557.1	310	AAACA	seedling (public data)
MLAFT.21557.1	403	GAACA	seedling (public data)
MLAFT.21557.1	451	AAACC	seedling (public data)
MLAFT.21645.1	536	AAACT	2-week seedling; seedling (public data)
MLAFT.21645.1	553	GGACA	2-week seedling; seedling (public data)
MLAFT.21645.1	794	AAACT	5-week floral bud; 2-week seedling; seedling (public data)
MLAFT.21645.1	1196	GAACT	2-week seedling; seedling (public data)
MLAFT.21645.1	1376	AGACT	5-week floral bud; 2-week seedling; seedling (public data)
MLAFT.21714.1	324	TGACT	2-week seedling
MLAFT.21963.1	114	AAACT	seedling (public data)
MLAFT.21963.1	250	AAACT	seedling (public data)
MLAFT.22044.3	106	TAACC	seedling (public data)
MLAFT.22044.3	170	TGACT	2-week seedling; seedling (public data)
MLAFT.22044.3	177	GAACA	seedling (public data)
MLAFT.22044.3	302	GGACA	seedling (public data)
MLAFT.22044.3	341	TGACC	seedling (public data)
MLAFT.22044.3	355	TAACC	2-week seedling; seedling (public data)
MLAFT.22044.3	456	AAACA	2-week seedling; seedling (public data)
MLAFT.22044.3	484	AGACT	seedling (public data)
MLAFT.22044.3	718	AAACC	2-week seedling; seedling (public data)
MLAFT.22044.3	739	GGACA	seedling (public data)
MLAFT.22044.3	826	GAACT	seedling (public data)
MLAFT.22044.3	865	AGACT	seedling (public data)
MLAFT.22044.3	915	AAACT	2-week seedling; seedling (public data)
MLAFT.22044.3	924	TGACA	seedling (public data)
MLAFT.22046.1	64	TAACC	seedling (public data)
MLAFT.22046.1	75	TGACT	5-week floral bud; seedling (public data)
MLAFT.22046.1	122	TAACT	5-week floral bud; 2-week seedling; seedling (public data)
MLAFT.22046.1	241	GAACA	5-week floral bud; 2-week seedling; seedling (public data)
MLAFT.22046.1	278	AGACA	seedling (public data)
MLAFT.22046.1	319	TAACT	5-week floral bud; 2-week seedling; seedling (public data)
MLAFT.22046.1	335	TAACA	5-week floral bud; 2-week seedling; seedling (public data)
MLAFT.22046.1	349	GAACA	5-week floral bud; seedling (public data)
MLAFT.22046.1	460	TAACA	5-week floral bud; 2-week seedling; seedling (public data)
MLAFT.22046.1	527	AAACT	5-week floral bud; 2-week seedling; seedling (public data)
MLAFT.22046.1	594	AAACA	seedling (public data)
MLAFT.22084.1	15	AAACA	seedling (public data)
MLAFT.22084.1	71	AAACA	seedling (public data)
MLAFT.22084.1	120	GGACC	seedling (public data)
MLAFT.22084.1	134	TAACT	seedling (public data)
MLAFT.22113.1	438	AGACT	5-week floral bud; 2-week seedling; seedling (public data)
MLAFT.22113.1	952	AAACT	5-week floral bud; 2-week seedling; seedling (public data)
MLAFT.22113.1	1061	AAACA	5-week floral bud; 2-week seedling; seedling (public data)
MLAFT.22113.1	1113	TGACT	5-week floral bud; 2-week seedling; seedling (public data)
MLAFT.22113.1	1191	TGACT	5-week floral bud; 2-week seedling; seedling (public data)
MLAFT.22113.1	1215	AAACC	5-week floral bud; 2-week seedling; seedling (public data)
MLAFT.22113.1	1239	AAACT	5-week floral bud; 2-week seedling; seedling (public data)
MLAFT.22113.1	1247	GAACA	5-week floral bud; 2-week seedling; seedling (public data)
MLAFT.22137.1	279	AAACC	seedling (public data)
MLAFT.22137.1	347	TAACA	seedling (public data)
MLAFT.22137.1	379	TAACC	seedling (public data)
MLAFT.22137.1	557	AAACT	seedling (public data)
MLAFT.22137.1	599	TAACT	seedling (public data)
MLAFT.22229.1	246	TGACA	seedling (public data)
MLAFT.22229.1	265	TGACA	seedling (public data)
MLAFT.22229.1	302	TAACC	seedling (public data)
MLAFT.22229.1	469	AGACT	seedling (public data)
MLAFT.22229.1	492	GAACT	seedling (public data)
MLAFT.22229.1	555	TGACA	seedling (public data)
MLAFT.22229.1	605	GGACA	seedling (public data)
MLAFT.22229.1	610	AAACC	seedling (public data)
MLAFT.22229.1	616	GAACT	seedling (public data)
MLAFT.22229.1	632	TGACT	seedling (public data)
MLAFT.22229.1	766	AGACA	seedling (public data)
MLAFT.22229.1	878	AAACA	seedling (public data)
MLAFT.22229.1	892	TAACA	seedling (public data)
MLAFT.2224.1	23	AAACT	5-week floral bud
MLAFT.2224.1	205	AAACA	5-week floral bud
MLAFT.22241.1	36	AAACA	5-week floral bud
MLAFT.22241.1	44	AGACT	5-week floral bud
MLAFT.22241.1	165	TAACC	5-week floral bud
MLAFT.22241.1	269	AAACT	5-week floral bud
MLAFT.22241.1	323	AGACC	5-week floral bud
MLAFT.22241.1	343	TAACA	5-week floral bud
MLAFT.22241.1	369	TGACC	5-week floral bud
MLAFT.22244.1	582	AAACC	seedling (public data)
MLAFT.22244.1	779	TAACT	seedling (public data)
MLAFT.22244.1	827	AAACT	seedling (public data)
MLAFT.22244.1	1013	GAACT	seedling (public data)
MLAFT.22244.1	1233	TAACA	seedling (public data)
MLAFT.22244.1	1245	TAACC	seedling (public data)
MLAFT.22297.1	91	AAACT	5-week floral bud
MLAFT.22297.1	169	GAACC	5-week floral bud
MLAFT.22297.1	245	TAACT	5-week floral bud
MLAFT.22297.1	428	TAACT	5-week floral bud
MLAFT.22297.1	480	GAACC	5-week floral bud
MLAFT.22297.1	492	AAACT	5-week floral bud
MLAFT.22297.1	540	TAACA	5-week floral bud
MLAFT.22297.1	708	TAACC	5-week floral bud
MLAFT.22297.1	1021	AAACT	5-week floral bud
MLAFT.22297.1	1082	TGACC	5-week floral bud
MLAFT.22305.3	965	AAACA	5-week floral bud
MLAFT.22305.3	1384	AAACA	5-week floral bud
MLAFT.22305.3	1390	AAACA	5-week floral bud
MLAFT.2231.1	52	AAACT	5-week floral bud
MLAFT.2231.1	69	TAACC	5-week floral bud
MLAFT.2231.1	293	GAACT	5-week floral bud
MLAFT.2231.1	308	GAACT	5-week floral bud
MLAFT.2231.1	550	GAACA	5-week floral bud
MLAFT.2231.1	594	TGACT	5-week floral bud
MLAFT.2231.1	605	TGACC	5-week floral bud
MLAFT.22314.1	341	AAACC	5-week floral bud
MLAFT.22508.1	82	TGACC	seedling (public data)
MLAFT.22508.1	161	AGACC	seedling (public data)
MLAFT.22508.1	291	AAACC	seedling (public data)
MLAFT.22508.1	302	AAACC	seedling (public data)
MLAFT.22508.1	316	AAACT	seedling (public data)
MLAFT.22508.1	462	AAACA	seedling (public data)
MLAFT.22706.1	53	GGACC	seedling (public data)
MLAFT.22733.1	403	AAACA	2-week seedling
MLAFT.22733.1	414	AAACC	2-week seedling
MLAFT.22733.1	595	AAACC	2-week seedling
MLAFT.22733.1	766	AAACA	2-week seedling
MLAFT.22733.1	887	GAACA	2-week seedling; seedling (public data)
MLAFT.22733.1	908	TAACT	seedling (public data)
MLAFT.22733.1	946	AAACT	2-week seedling
MLAFT.22733.1	1044	TGACA	2-week seedling; seedling (public data)
MLAFT.22733.1	1066	GGACT	2-week seedling; seedling (public data)
MLAFT.22733.1	1071	TGACT	2-week seedling; seedling (public data)
MLAFT.22733.1	1245	GGACA	2-week seedling; seedling (public data)
MLAFT.22733.1	1261	GAACT	seedling (public data)
MLAFT.22733.1	1275	AAACA	seedling (public data)
MLAFT.22733.1	1337	GAACA	seedling (public data)
MLAFT.22733.1	1349	AGACA	seedling (public data)
MLAFT.22733.1	1385	AAACC	2-week seedling; seedling (public data)
MLAFT.22733.1	1397	AAACC	seedling (public data)
MLAFT.22733.1	1418	AAACA	seedling (public data)
MLAFT.22733.1	1488	GAACT	seedling (public data)
MLAFT.22811.1	98	GAACA	2-week seedling; seedling (public data)
MLAFT.22811.1	279	AAACA	5-week floral bud; 2-week seedling; seedling (public data)
MLAFT.22811.1	330	GAACC	5-week floral bud; 2-week seedling; seedling (public data)
MLAFT.22811.1	409	TGACA	5-week floral bud; 2-week seedling; seedling (public data)
MLAFT.22811.1	535	TAACC	5-week floral bud; 2-week seedling; seedling (public data)
MLAFT.22811.1	546	TGACA	5-week floral bud; 2-week seedling; seedling (public data)
MLAFT.22811.1	677	AAACT	5-week floral bud; 2-week seedling; seedling (public data)
MLAFT.22811.1	698	TAACA	5-week floral bud; 2-week seedling; seedling (public data)
MLAFT.22811.1	707	GGACA	5-week floral bud; 2-week seedling; seedling (public data)
MLAFT.22811.1	718	TGACA	5-week floral bud; 2-week seedling; seedling (public data)
MLAFT.23032.1	4	GAACA	seedling (public data)
MLAFT.23032.1	55	AGACA	2-week seedling; seedling (public data)
MLAFT.23032.1	66	AAACC	5-week floral bud; 2-week seedling; seedling (public data)
MLAFT.23032.1	80	GAACC	5-week floral bud; 2-week seedling
MLAFT.23032.1	86	TGACC	2-week seedling; seedling (public data)
MLAFT.23032.1	201	TGACA	seedling (public data)
MLAFT.23033.1	3	GAACA	2-week seedling; seedling (public data)
MLAFT.23033.1	54	AGACA	seedling (public data)
MLAFT.23033.1	79	GAACC	seedling (public data)
MLAFT.23033.1	85	TGACC	seedling (public data)
MLAFT.23033.1	200	TGACA	seedling (public data)
MLAFT.23086.1	276	AAACT	5-week floral bud; 2-week seedling
MLAFT.23086.1	317	GAACC	5-week floral bud
MLAFT.23086.1	330	AAACT	5-week floral bud; 2-week seedling
MLAFT.23086.1	341	AGACC	5-week floral bud
MLAFT.23086.1	346	AAACC	5-week floral bud; 2-week seedling
MLAFT.23086.1	423	AAACA	5-week floral bud
MLAFT.23086.1	442	GAACA	5-week floral bud; 2-week seedling
MLAFT.23086.1	494	TAACT	5-week floral bud
MLAFT.23086.1	560	AAACA	5-week floral bud
MLAFT.23086.1	890	AAACA	5-week floral bud
MLAFT.23086.1	916	TGACT	5-week floral bud
MLAFT.23086.1	1018	TGACA	5-week floral bud
MLAFT.23086.1	1084	TGACT	5-week floral bud
MLAFT.23086.1	1094	AAACA	5-week floral bud
MLAFT.23086.1	1177	AAACC	5-week floral bud
MLAFT.23086.1	1220	TAACT	5-week floral bud
MLAFT.23125.1	31	AAACA	seedling (public data)
MLAFT.23181.1	48	AAACA	5-week floral bud
MLAFT.23181.1	73	AAACA	5-week floral bud
MLAFT.23181.1	105	TGACC	5-week floral bud
MLAFT.23181.1	113	GGACA	5-week floral bud
MLAFT.23181.1	136	TGACA	5-week floral bud
MLAFT.23181.1	258	TGACC	5-week floral bud
MLAFT.23181.1	267	AAACT	5-week floral bud
MLAFT.23181.1	347	AAACT	5-week floral bud
MLAFT.23181.1	419	AAACA	5-week floral bud
MLAFT.23181.1	439	TAACT	5-week floral bud
MLAFT.23181.1	470	AAACT	5-week floral bud
MLAFT.23181.1	517	AAACT	5-week floral bud
MLAFT.23515.1	168	AAACA	2-week seedling; seedling (public data)
MLAFT.23515.1	206	GAACC	2-week seedling; seedling (public data)
MLAFT.23515.1	247	AGACC	2-week seedling; seedling (public data)
MLAFT.23515.1	326	AAACA	2-week seedling; seedling (public data)
MLAFT.23515.1	339	AGACC	2-week seedling; seedling (public data)
MLAFT.23515.1	413	GAACA	2-week seedling; seedling (public data)
MLAFT.23515.1	474	AAACT	seedling (public data)
MLAFT.23515.1	490	AAACA	seedling (public data)
MLAFT.23539.1	140	TGACT	5-week floral bud
MLAFT.23539.1	204	AAACC	5-week floral bud
MLAFT.23539.1	302	AAACT	5-week floral bud
MLAFT.23539.1	327	TAACT	5-week floral bud
MLAFT.23539.1	336	TAACT	5-week floral bud
MLAFT.23602.1	26	GAACA	5-week floral bud
MLAFT.23602.1	246	AAACT	5-week floral bud
MLAFT.23602.1	255	TAACA	5-week floral bud
MLAFT.23602.1	279	TGACA	5-week floral bud
MLAFT.2373.1	49	TAACA	seedling (public data)
MLAFT.2373.1	68	AGACT	2-week seedling; seedling (public data)
MLAFT.2373.1	126	TGACA	seedling (public data)
MLAFT.2373.1	442	GAACT	seedling (public data)
MLAFT.2373.1	577	AAACA	seedling (public data)
MLAFT.2373.1	631	AAACT	2-week seedling; seedling (public data)
MLAFT.2373.1	815	AAACT	2-week seedling; seedling (public data)
MLAFT.2373.1	824	AGACA	2-week seedling; seedling (public data)
MLAFT.2373.1	846	AAACC	2-week seedling; seedling (public data)
MLAFT.23734.1	119	AAACC	seedling (public data)
MLAFT.23734.1	161	TGACA	seedling (public data)
MLAFT.23734.1	172	AAACA	seedling (public data)
MLAFT.23744.1	336	GAACC	seedling (public data)
MLAFT.23744.1	827	AAACA	seedling (public data)
MLAFT.23744.1	832	TAACT	seedling (public data)
MLAFT.23744.1	906	TAACT	seedling (public data)
MLAFT.23744.1	939	TGACC	seedling (public data)
MLAFT.23744.1	1192	GAACA	seedling (public data)
MLAFT.23744.1	1295	AGACA	seedling (public data)
MLAFT.23752.1	341	AAACT	seedling (public data)
MLAFT.23752.1	555	GAACT	seedling (public data)
MLAFT.23764.1	307	TGACC	seedling (public data)
MLAFT.23764.1	329	TAACT	seedling (public data)
MLAFT.23764.1	566	AGACT	seedling (public data)
MLAFT.23764.1	647	GGACC	seedling (public data)
MLAFT.23764.1	791	GAACT	seedling (public data)
MLAFT.23764.1	909	AAACT	seedling (public data)
MLAFT.23764.1	923	GAACT	seedling (public data)
MLAFT.23764.1	940	AGACT	seedling (public data)
MLAFT.23766.1	509	TGACT	seedling (public data)
MLAFT.23766.1	712	TGACC	seedling (public data)
MLAFT.23782.1	200	AGACC	seedling (public data)
MLAFT.23790.1	82	AAACT	5-week floral bud; 2-week seedling; seedling (public data)
MLAFT.23790.1	126	TGACT	5-week floral bud; 2-week seedling; seedling (public data)
MLAFT.23790.1	152	GAACA	5-week floral bud; 2-week seedling; seedling (public data)
MLAFT.23790.1	163	TGACA	5-week floral bud; 2-week seedling; seedling (public data)
MLAFT.23790.1	209	GAACC	5-week floral bud; 2-week seedling; seedling (public data)
MLAFT.23790.1	283	GAACT	5-week floral bud; 2-week seedling; seedling (public data)
MLAFT.23790.1	311	GAACC	5-week floral bud; 2-week seedling; seedling (public data)
MLAFT.23790.1	363	AGACT	5-week floral bud; 2-week seedling; seedling (public data)
MLAFT.23790.1	373	TAACT	5-week floral bud; 2-week seedling; seedling (public data)
MLAFT.23790.1	389	AGACC	5-week floral bud; 2-week seedling; seedling (public data)
MLAFT.23790.1	400	AAACC	5-week floral bud; 2-week seedling; seedling (public data)
MLAFT.23790.1	415	GAACC	5-week floral bud; 2-week seedling; seedling (public data)
MLAFT.23790.1	428	AAACA	5-week floral bud; 2-week seedling; seedling (public data)
MLAFT.23790.1	490	GAACC	5-week floral bud; 2-week seedling; seedling (public data)
MLAFT.23790.1	528	AGACT	5-week floral bud; 2-week seedling; seedling (public data)
MLAFT.23790.1	532	TAACT	5-week floral bud; seedling (public data)
MLAFT.23790.1	631	GAACT	5-week floral bud; 2-week seedling; seedling (public data)
MLAFT.23800.1	204	AGACA	seedling (public data)
MLAFT.23800.1	241	TAACA	seedling (public data)
MLAFT.23800.1	446	AGACA	seedling (public data)
MLAFT.23800.1	463	TGACA	seedling (public data)
MLAFT.23800.1	469	TAACT	seedling (public data)
MLAFT.23800.1	559	AAACA	seedling (public data)
MLAFT.23800.1	630	AAACC	seedling (public data)
MLAFT.23812.1	1057	AAACT	seedling (public data)
MLAFT.23812.1	1100	TGACA	seedling (public data)
MLAFT.23812.1	1122	TAACT	seedling (public data)
MLAFT.23812.1	1235	GAACC	seedling (public data)
MLAFT.23812.1	1242	TGACC	seedling (public data)
MLAFT.23812.1	1270	TAACC	seedling (public data)
MLAFT.23812.1	1324	AAACT	seedling (public data)
MLAFT.23812.1	1345	TAACT	seedling (public data)
MLAFT.23812.1	1406	GAACA	seedling (public data)
MLAFT.23812.1	1432	TGACT	seedling (public data)
MLAFT.23812.1	1459	AAACA	seedling (public data)
MLAFT.23812.1	1464	TAACC	seedling (public data)
MLAFT.23812.1	1539	AGACT	seedling (public data)
MLAFT.23812.1	1687	GAACA	seedling (public data)
MLAFT.23812.1	1712	TAACC	seedling (public data)
MLAFT.23812.1	1760	AGACT	seedling (public data)
MLAFT.23812.1	1803	TAACA	seedling (public data)
MLAFT.23812.1	1809	AGACA	seedling (public data)
MLAFT.23812.1	1873	AGACA	seedling (public data)
MLAFT.23812.1	1957	AAACC	seedling (public data)
MLAFT.23812.1	1990	AAACC	seedling (public data)
MLAFT.23812.1	2044	AAACC	seedling (public data)
MLAFT.23812.1	2105	TAACA	seedling (public data)
MLAFT.23812.1	2154	AAACT	seedling (public data)
MLAFT.23812.1	2184	AAACC	seedling (public data)
MLAFT.23812.1	2208	TAACA	seedling (public data)
MLAFT.23817.1	2387	TGACT	seedling (public data)
MLAFT.23817.1	2859	GAACC	seedling (public data)
MLAFT.23817.1	2896	GGACC	seedling (public data)
MLAFT.23817.1	2902	AAACA	seedling (public data)
MLAFT.23817.1	2917	AGACT	seedling (public data)
MLAFT.23817.1	2928	AGACA	seedling (public data)
MLAFT.23817.1	3086	GAACA	seedling (public data)
MLAFT.23817.1	3154	GGACC	seedling (public data)
MLAFT.23817.1	3183	GAACT	seedling (public data)
MLAFT.23817.1	3229	GGACC	seedling (public data)
MLAFT.23817.1	3241	GAACC	seedling (public data)
MLAFT.23817.1	3407	GAACC	seedling (public data)
MLAFT.23817.1	4202	GGACC	seedling (public data)
MLAFT.23817.1	4233	TGACC	seedling (public data)
MLAFT.23817.1	4297	GAACA	seedling (public data)
MLAFT.23817.1	4465	GAACC	seedling (public data)
MLAFT.23817.1	6804	TGACC	seedling (public data)
MLAFT.2422.1	22	AAACA	5-week floral bud; seedling (public data)
MLAFT.2422.1	110	AGACA	seedling (public data)
MLAFT.2422.1	137	AAACC	5-week floral bud; seedling (public data)
MLAFT.2422.1	202	GAACA	5-week floral bud; seedling (public data)
MLAFT.2422.1	298	GAACC	5-week floral bud; seedling (public data)
MLAFT.2422.1	348	TGACT	5-week floral bud; seedling (public data)
MLAFT.2422.1	361	GAACC	5-week floral bud; seedling (public data)
MLAFT.2422.1	446	GAACT	5-week floral bud; seedling (public data)
MLAFT.2422.1	575	TAACT	5-week floral bud; seedling (public data)
MLAFT.2422.1	647	TAACT	5-week floral bud
MLAFT.2442.1	131	GGACC	seedling (public data)
MLAFT.2442.1	149	GGACA	seedling (public data)
MLAFT.2463.1	245	TAACT	2-week seedling
MLAFT.2859.1	111	TGACT	seedling (public data)
MLAFT.2859.1	398	TAACC	seedling (public data)
MLAFT.2859.1	409	GAACA	seedling (public data)
MLAFT.2859.1	418	TGACA	seedling (public data)
MLAFT.2859.1	423	AAACA	seedling (public data)
MLAFT.2859.1	492	AAACA	5-week floral bud
MLAFT.2859.1	639	GGACT	5-week floral bud; 2-week seedling; seedling (public data)
MLAFT.2859.1	705	GAACC	5-week floral bud; seedling (public data)
MLAFT.2859.1	733	TAACC	seedling (public data)
MLAFT.2859.1	792	TGACA	5-week floral bud; seedling (public data)
MLAFT.2859.1	839	TGACA	seedling (public data)
MLAFT.2859.1	854	TAACA	5-week floral bud; seedling (public data)
MLAFT.2859.1	899	GGACA	5-week floral bud; seedling (public data)
MLAFT.2859.1	919	AAACT	5-week floral bud; seedling (public data)
MLAFT.2859.1	926	TGACT	5-week floral bud; seedling (public data)
MLAFT.2859.1	933	GAACT	5-week floral bud; seedling (public data)
MLAFT.2859.1	954	TAACT	5-week floral bud; seedling (public data)
MLAFT.2859.1	1162	AAACT	5-week floral bud; seedling (public data)
MLAFT.2859.1	1281	AGACC	seedling (public data)
MLAFT.2859.1	1329	TAACA	seedling (public data)
MLAFT.2859.1	1341	AAACT	seedling (public data)
MLAFT.2945.1	282	TAACC	seedling (public data)
MLAFT.2945.1	882	TGACT	seedling (public data)
MLAFT.2945.1	927	AGACT	seedling (public data)
MLAFT.2945.1	1109	TGACT	5-week floral bud; 2-week seedling; seedling (public data)
MLAFT.2945.1	1122	AAACA	5-week floral bud; 2-week seedling; seedling (public data)
MLAFT.2945.1	1138	AGACC	5-week floral bud; 2-week seedling; seedling (public data)
MLAFT.3009.1	314	GAACA	seedling (public data)
MLAFT.3009.1	366	TGACA	seedling (public data)
MLAFT.3009.1	374	AAACT	seedling (public data)
MLAFT.3009.1	435	AGACA	seedling (public data)
MLAFT.3009.1	510	GAACT	seedling (public data)
MLAFT.3064.1	71	AAACA	seedling (public data)
MLAFT.3064.1	109	AGACA	seedling (public data)
MLAFT.3064.1	141	AGACA	seedling (public data)
MLAFT.3064.1	263	AAACA	seedling (public data)
MLAFT.3204.1	120	AAACA	seedling (public data)
MLAFT.3204.1	137	AAACC	2-week seedling; seedling (public data)
MLAFT.3204.1	312	AGACC	5-week floral bud; 2-week seedling; seedling (public data)
MLAFT.3204.1	385	AGACT	5-week floral bud; 2-week seedling; seedling (public data)
MLAFT.3204.1	391	AAACT	5-week floral bud; 2-week seedling; seedling (public data)
MLAFT.3204.1	470	GAACC	5-week floral bud; 2-week seedling; seedling (public data)
MLAFT.3254.1	767	AAACT	seedling (public data)
MLAFT.3254.1	809	TAACC	seedling (public data)
MLAFT.3254.1	817	AGACT	seedling (public data)
MLAFT.3254.1	828	AAACA	seedling (public data)
MLAFT.3254.1	951	AAACA	seedling (public data)
MLAFT.3254.1	1006	GAACA	seedling (public data)
MLAFT.3254.1	1443	TGACT	seedling (public data)
MLAFT.3254.1	1581	GAACA	seedling (public data)
MLAFT.3254.1	1657	AGACT	seedling (public data)
MLAFT.3254.1	1668	TAACC	seedling (public data)
MLAFT.3254.1	1740	TAACA	seedling (public data)
MLAFT.3254.1	1748	GAACT	seedling (public data)
MLAFT.3254.1	1777	AAACC	seedling (public data)
MLAFT.3254.1	1860	GAACC	seedling (public data)
MLAFT.3254.1	1897	TGACA	seedling (public data)
MLAFT.3254.1	1919	TGACT	seedling (public data)
MLAFT.3254.1	1929	TGACT	seedling (public data)
MLAFT.3254.1	1995	TGACT	seedling (public data)
MLAFT.3254.1	2134	AGACT	seedling (public data)
MLAFT.3254.1	2423	TGACA	seedling (public data)
MLAFT.3254.1	2525	AAACC	seedling (public data)
MLAFT.3254.1	2628	AAACA	seedling (public data)
MLAFT.330.1	126	AAACA	5-week floral bud
MLAFT.330.1	274	TGACT	5-week floral bud
MLAFT.330.1	299	AAACC	5-week floral bud
MLAFT.3589.1	606	TGACC	seedling (public data)
MLAFT.3589.1	742	AAACA	seedling (public data)
MLAFT.3704.1	592	AAACA	seedling (public data)
MLAFT.3802.1	12	AAACA	seedling (public data)
MLAFT.3802.1	221	TAACA	seedling (public data)
MLAFT.3802.1	268	GAACT	seedling (public data)
MLAFT.3802.1	316	AAACA	seedling (public data)
MLAFT.3802.1	369	AAACC	seedling (public data)
MLAFT.3802.1	475	TGACC	seedling (public data)
MLAFT.3802.1	511	AAACT	seedling (public data)
MLAFT.3802.1	532	GAACA	seedling (public data)
MLAFT.3802.1	546	AAACA	seedling (public data)
MLAFT.3802.1	595	AAACT	seedling (public data)
MLAFT.3802.1	634	TAACA	seedling (public data)
MLAFT.3802.1	640	TGACA	seedling (public data)
MLAFT.3802.1	773	AGACA	seedling (public data)
MLAFT.3802.1	778	GAACA	seedling (public data)
MLAFT.3802.1	783	AAACA	seedling (public data)
MLAFT.3802.1	849	GAACT	seedling (public data)
MLAFT.3802.1	877	AAACA	seedling (public data)
MLAFT.3802.1	907	TGACT	seedling (public data)
MLAFT.3829.1	41	AAACC	5-week floral bud
MLAFT.3829.1	114	GAACA	5-week floral bud
MLAFT.3829.1	287	TAACC	5-week floral bud
MLAFT.3829.1	349	AAACC	5-week floral bud
MLAFT.3829.1	355	AAACC	5-week floral bud
MLAFT.3829.1	481	AAACC	5-week floral bud
MLAFT.4160.1	328	AAACT	5-week floral bud
MLAFT.4160.1	365	AAACC	5-week floral bud
MLAFT.4181.1	12	AAACA	seedling (public data)
MLAFT.4181.1	54	AAACA	seedling (public data)
MLAFT.4181.1	118	AAACA	seedling (public data)
MLAFT.4181.1	161	AGACT	seedling (public data)
MLAFT.4181.1	222	TGACT	seedling (public data)
MLAFT.4181.1	516	AAACA	seedling (public data)
MLAFT.42.1	29	AAACA	5-week floral bud
MLAFT.42.1	212	GGACC	5-week floral bud; seedling (public data)
MLAFT.42.1	315	AGACT	5-week floral bud; 2-week seedling; seedling (public data)
MLAFT.42.1	403	TGACT	5-week floral bud
MLAFT.42.1	410	AGACT	5-week floral bud; seedling (public data)
MLAFT.4212.1	122	AAACA	2-week seedling; seedling (public data)
MLAFT.4212.1	127	AAACC	2-week seedling; seedling (public data)
MLAFT.4212.1	254	TGACT	2-week seedling; seedling (public data)
MLAFT.4212.1	357	TAACA	2-week seedling; seedling (public data)
MLAFT.4212.1	367	GAACA	2-week seedling
MLAFT.4212.1	459	AGACA	2-week seedling
MLAFT.4212.1	480	TAACA	2-week seedling
MLAFT.4212.1	496	AAACA	2-week seedling; seedling (public data)
MLAFT.4212.1	550	AAACA	2-week seedling
MLAFT.4212.1	575	AAACA	2-week seedling
MLAFT.4212.1	655	GAACC	2-week seedling
MLAFT.4212.1	779	TGACC	2-week seedling; seedling (public data)
MLAFT.4212.1	785	GGACC	2-week seedling
MLAFT.4212.1	809	AAACC	2-week seedling; seedling (public data)
MLAFT.4212.1	847	GAACT	2-week seedling; seedling (public data)
MLAFT.4212.1	856	AAACC	2-week seedling
MLAFT.4212.1	921	GAACT	2-week seedling
MLAFT.4212.1	970	AAACC	2-week seedling
MLAFT.4212.1	981	AAACA	2-week seedling
MLAFT.4212.1	1048	AAACT	2-week seedling; seedling (public data)
MLAFT.4240.1	293	GAACC	2-week seedling
MLAFT.4240.1	598	GAACT	2-week seedling; seedling (public data)
MLAFT.4240.1	800	AGACA	seedling (public data)
MLAFT.4240.1	819	GAACA	2-week seedling; seedling (public data)
MLAFT.4240.1	1018	GAACA	seedling (public data)
MLAFT.4240.1	1027	AAACA	2-week seedling; seedling (public data)
MLAFT.4240.1	1073	GGACA	seedling (public data)
MLAFT.4240.1	1126	AAACT	seedling (public data)
MLAFT.4240.1	1134	TGACC	seedling (public data)
MLAFT.4240.1	1191	AAACC	2-week seedling
MLAFT.4240.1	1269	AGACT	seedling (public data)
MLAFT.4240.1	1501	GAACT	2-week seedling; seedling (public data)
MLAFT.4240.1	1599	TGACT	2-week seedling; seedling (public data)
MLAFT.4240.1	1663	AGACC	2-week seedling; seedling (public data)
MLAFT.4240.1	1702	AGACC	seedling (public data)
MLAFT.4240.1	1709	TGACC	2-week seedling; seedling (public data)
MLAFT.4240.1	1729	TGACT	seedling (public data)
MLAFT.4240.1	1757	GGACT	seedling (public data)
MLAFT.4240.1	1798	GAACA	seedling (public data)
MLAFT.4240.1	1944	TAACT	2-week seedling; seedling (public data)
MLAFT.4240.1	1956	AAACT	seedling (public data)
MLAFT.4240.1	2009	GAACT	2-week seedling; seedling (public data)
MLAFT.4240.1	2013	TGACA	2-week seedling
MLAFT.4248.1	135	AAACT	seedling (public data)
MLAFT.4248.1	170	AAACA	seedling (public data)
MLAFT.4248.1	549	GGACA	seedling (public data)
MLAFT.4248.1	568	TGACT	seedling (public data)
MLAFT.4248.1	586	AAACA	seedling (public data)
MLAFT.4248.1	671	GAACT	seedling (public data)
MLAFT.4248.1	715	GAACT	seedling (public data)
MLAFT.4248.1	795	AGACA	seedling (public data)
MLAFT.4332.1	419	AAACT	5-week floral bud
MLAFT.4332.1	436	TGACA	5-week floral bud
MLAFT.4654.1	125	AAACC	seedling (public data)
MLAFT.4654.1	200	AAACT	seedling (public data)
MLAFT.4772.1	87	GAACA	seedling (public data)
MLAFT.4772.1	229	GAACT	seedling (public data)
MLAFT.4772.1	322	TAACA	2-week seedling; seedling (public data)
MLAFT.4772.1	342	AAACT	2-week seedling; seedling (public data)
MLAFT.4772.1	536	AGACA	seedling (public data)
MLAFT.4772.1	542	GAACT	seedling (public data)
MLAFT.4772.1	550	TGACA	seedling (public data)
MLAFT.4843.1	120	AAACC	seedling (public data)
MLAFT.4843.1	155	AGACC	seedling (public data)
MLAFT.5.1	131	TAACT	5-week floral bud
MLAFT.5.1	168	TAACT	5-week floral bud
MLAFT.5.1	212	GAACA	5-week floral bud
MLAFT.5.1	372	GGACT	5-week floral bud
MLAFT.5.1	495	TGACT	5-week floral bud
MLAFT.5.1	538	TAACC	5-week floral bud
MLAFT.5.1	557	AGACT	5-week floral bud
MLAFT.5.1	608	AAACA	5-week floral bud
MLAFT.5.1	658	TAACC	5-week floral bud
MLAFT.5081.1	231	TGACT	2-week seedling; seedling (public data)
MLAFT.5081.1	423	TAACC	seedling (public data)
MLAFT.5267.1	234	AAACC	seedling (public data)
MLAFT.5267.1	283	GAACA	seedling (public data)
MLAFT.5267.1	376	GAACT	seedling (public data)
MLAFT.5267.1	420	AAACA	seedling (public data)
MLAFT.5267.1	470	AAACC	seedling (public data)
MLAFT.5329.1	389	AAACC	seedling (public data)
MLAFT.5329.1	727	GAACT	seedling (public data)
MLAFT.5329.1	746	TGACA	seedling (public data)
MLAFT.5329.1	849	GAACC	seedling (public data)
MLAFT.5329.1	857	AAACC	seedling (public data)
MLAFT.5329.1	880	TAACC	seedling (public data)
MLAFT.548.1	287	AAACT	5-week floral bud
MLAFT.5598.1	95	GAACT	seedling (public data)
MLAFT.5598.1	299	AAACA	seedling (public data)
MLAFT.5598.1	368	AAACT	seedling (public data)
MLAFT.5598.1	513	AGACA	seedling (public data)
MLAFT.5598.1	539	TAACA	seedling (public data)
MLAFT.5598.1	616	AAACA	seedling (public data)
MLAFT.5598.1	648	TGACT	seedling (public data)
MLAFT.5598.1	713	AAACA	seedling (public data)
MLAFT.5598.1	832	TGACC	seedling (public data)
MLAFT.5598.1	1167	AGACA	seedling (public data)
MLAFT.5598.1	1242	AGACT	seedling (public data)
MLAFT.5598.1	1248	GGACT	seedling (public data)
MLAFT.5598.1	1435	GAACA	seedling (public data)
MLAFT.5598.1	1439	AAACC	seedling (public data)
MLAFT.5598.1	1463	AAACC	seedling (public data)
MLAFT.5598.1	1501	AAACA	seedling (public data)
MLAFT.5598.1	1508	AAACA	seedling (public data)
MLAFT.5598.1	1584	AAACA	seedling (public data)
MLAFT.5598.1	1652	GAACT	seedling (public data)
MLAFT.5598.1	1657	AAACA	seedling (public data)
MLAFT.5598.1	1664	TAACT	seedling (public data)
MLAFT.5598.1	1690	TAACT	seedling (public data)
MLAFT.5598.1	1697	AAACT	seedling (public data)
MLAFT.5598.1	1730	AAACT	seedling (public data)
MLAFT.5598.1	1761	AAACT	seedling (public data)
MLAFT.5598.1	1814	GAACA	seedling (public data)
MLAFT.5598.1	1911	TGACT	seedling (public data)
MLAFT.5598.1	1977	AAACC	5-week floral bud; seedling (public data)
MLAFT.5598.1	2082	TGACT	seedling (public data)
MLAFT.5598.1	2151	TAACT	5-week floral bud; seedling (public data)
MLAFT.5598.1	2203	TAACT	5-week floral bud; seedling (public data)
MLAFT.5598.1	2275	GGACA	seedling (public data)
MLAFT.5598.1	2313	GGACA	seedling (public data)
MLAFT.5598.1	2566	AAACA	seedling (public data)
MLAFT.5598.1	2612	GGACA	5-week floral bud; seedling (public data)
MLAFT.5598.1	2747	GAACT	seedling (public data)
MLAFT.5598.1	2756	GAACA	5-week floral bud; seedling (public data)
MLAFT.5611.1	126	TAACT	5-week floral bud; seedling (public data)
MLAFT.5611.1	161	TAACT	5-week floral bud; seedling (public data)
MLAFT.5611.1	296	AGACT	5-week floral bud; seedling (public data)
MLAFT.5611.1	336	AGACT	5-week floral bud; seedling (public data)
MLAFT.5611.1	498	AAACC	5-week floral bud; seedling (public data)
MLAFT.5611.1	514	TGACT	5-week floral bud; seedling (public data)
MLAFT.5611.1	531	GAACT	5-week floral bud; 2-week seedling; seedling (public data)
MLAFT.5611.1	559	TAACA	5-week floral bud; 2-week seedling; seedling (public data)
MLAFT.5611.1	568	AAACA	5-week floral bud; 2-week seedling; seedling (public data)
MLAFT.5612.2	64	AGACT	seedling (public data)
MLAFT.5612.2	282	TGACT	seedling (public data)
MLAFT.5612.2	299	GAACT	5-week floral bud; seedling (public data)
MLAFT.5612.2	327	TAACA	seedling (public data)
MLAFT.5612.2	336	AAACA	5-week floral bud; seedling (public data)
MLAFT.5800.1	61	GAACT	seedling (public data)
MLAFT.5800.1	224	AGACC	2-week seedling
MLAFT.5800.1	296	AAACT	2-week seedling; seedling (public data)
MLAFT.5800.1	319	GAACT	seedling (public data)
MLAFT.5800.1	339	AAACC	2-week seedling; seedling (public data)
MLAFT.5800.1	350	TAACT	2-week seedling; seedling (public data)
MLAFT.5800.1	398	AAACA	seedling (public data)
MLAFT.5800.1	469	TAACC	seedling (public data)
MLAFT.5967.1	22	AAACC	5-week floral bud; 2-week seedling; seedling (public data)
MLAFT.5967.1	180	AAACA	5-week floral bud; 2-week seedling; seedling (public data)
MLAFT.5967.1	185	AAACA	5-week floral bud; 2-week seedling; seedling (public data)
[truncated: 383 more rows]
