# Supplementary material for: Nanopore direct RNA sequencing reveals N6-methyladenosine and polyadenylation landscapes on long non-coding RNAs in Arabidopsis thaliana
Source: BMC Plant Biol. 2024 Nov 26;24:1126. doi: 10.1186/s12870-024-05845-4 (PMC11590578; doi:10.1186/s12870-024-05845-4)
Supplement: Supplementary file 5 — Supplementary Material 5 [file 12870_2024_5845_MOESM5_ESM.xlsx]

## Sheet: Expression_pattern
Table S4: Expression patterns of lncRNAs during stage development.
Transcript ID	Expressed Stage	Specificity
AT1G03987.1	2-week seedling	2-week seedling sepcific
AT1G04295.1	2-week seedling	2-week seedling sepcific
AT1G05213.1	2-week seedling	2-week seedling sepcific
AT1G05443.1	2-week seedling	2-week seedling sepcific
AT1G06963.1	2-week seedling	2-week seedling sepcific
AT1G07027.1	2-week seedling	2-week seedling sepcific
AT1G07167.1	2-week seedling	2-week seedling sepcific
AT1G07373.1	2-week seedling	2-week seedling sepcific
AT1G07457.1	2-week seedling	2-week seedling sepcific
AT1G07743.1	2-week seedling	2-week seedling sepcific
AT1G07933.1	2-week seedling	2-week seedling sepcific
AT1G08213.1	2-week seedling	2-week seedling sepcific
AT1G08393.1	2-week seedling	2-week seedling sepcific
AT1G08757.1	2-week seedling	2-week seedling sepcific
AT1G09023.5	2-week seedling	2-week seedling sepcific
AT1G09103.1	2-week seedling	2-week seedling sepcific
AT1G09927.1	2-week seedling	2-week seedling sepcific
AT1G09937.1	2-week seedling	2-week seedling sepcific
AT1G17255.2	2-week seedling	2-week seedling sepcific
AT1G18415.1	2-week seedling	2-week seedling sepcific
AT1G26208.3	2-week seedling	2-week seedling sepcific
AT1G28715.1	2-week seedling	2-week seedling sepcific
AT1G33415.5	2-week seedling	2-week seedling sepcific
AT1G48698.3	2-week seedling	2-week seedling sepcific
AT1G67792.1	2-week seedling	2-week seedling sepcific
AT1G75295.2	2-week seedling	2-week seedling sepcific
AT2G04745.1	2-week seedling	2-week seedling sepcific
AT2G04775.1	2-week seedling	2-week seedling sepcific
AT2G05095.1	2-week seedling	2-week seedling sepcific
AT2G06185.1	2-week seedling	2-week seedling sepcific
AT2G08000.1	2-week seedling	2-week seedling sepcific
AT2G08190.1	2-week seedling	2-week seedling sepcific
AT2G09665.1	2-week seedling	2-week seedling sepcific
AT2G19582.1	2-week seedling	2-week seedling sepcific
AT2G24755.3	2-week seedling	2-week seedling sepcific
AT2G35637.1	2-week seedling	2-week seedling sepcific
AT2G35738.8	2-week seedling	2-week seedling sepcific
AT2G41178.2	2-week seedling	2-week seedling sepcific
AT2G44798.8	2-week seedling	2-week seedling sepcific
AT3G01195.1	2-week seedling	2-week seedling sepcific
AT3G01285.1	2-week seedling	2-week seedling sepcific
AT3G02705.1	2-week seedling	2-week seedling sepcific
AT3G03495.1	2-week seedling	2-week seedling sepcific
AT3G04395.1	2-week seedling	2-week seedling sepcific
AT3G05245.1	2-week seedling	2-week seedling sepcific
AT3G05905.2	2-week seedling	2-week seedling sepcific
AT3G06955.1	2-week seedling	2-week seedling sepcific
AT3G51075.4	2-week seedling	2-week seedling sepcific
AT4G03895.1	2-week seedling	2-week seedling sepcific
AT4G04055.1	2-week seedling	2-week seedling sepcific
AT4G06935.1	2-week seedling	2-week seedling sepcific
AT4G06980.1	2-week seedling	2-week seedling sepcific
AT4G07395.1	2-week seedling	2-week seedling sepcific
AT4G08785.2	2-week seedling	2-week seedling sepcific
AT4G13505.1	2-week seedling	2-week seedling sepcific
AT4G13505.2	2-week seedling	2-week seedling sepcific
AT4G26582.2	2-week seedling	2-week seedling sepcific
AT4G28652.1	2-week seedling	2-week seedling sepcific
AT4G34332.1	2-week seedling	2-week seedling sepcific
AT5G00780.3	2-week seedling	2-week seedling sepcific
AT5G01045.1	2-week seedling	2-week seedling sepcific
AT5G01345.1	2-week seedling	2-week seedling sepcific
AT5G04585.1	2-week seedling	2-week seedling sepcific
AT5G06865.2	2-week seedling	2-week seedling sepcific
AT5G07455.1	2-week seedling	2-week seedling sepcific
AT5G07555.1	2-week seedling	2-week seedling sepcific
AT5G07885.1	2-week seedling	2-week seedling sepcific
AT5G08275.1	2-week seedling	2-week seedling sepcific
AT5G38212.3	2-week seedling	2-week seedling sepcific
AT5G44562.1	2-week seedling	2-week seedling sepcific
AT5G67488.3	2-week seedling	2-week seedling sepcific
MLAFT.10635.1	2-week seedling	2-week seedling sepcific
MLAFT.10981.1	2-week seedling	2-week seedling sepcific
MLAFT.11252.1	2-week seedling	2-week seedling sepcific
MLAFT.11341.1	2-week seedling	2-week seedling sepcific
MLAFT.11541.1	2-week seedling	2-week seedling sepcific
MLAFT.11814.1	2-week seedling	2-week seedling sepcific
MLAFT.11986.1	2-week seedling	2-week seedling sepcific
MLAFT.12612.1	2-week seedling	2-week seedling sepcific
MLAFT.13122.1	2-week seedling	2-week seedling sepcific
MLAFT.13267.1	2-week seedling	2-week seedling sepcific
MLAFT.135.2	2-week seedling	2-week seedling sepcific
MLAFT.13598.1	2-week seedling	2-week seedling sepcific
MLAFT.13599.1	2-week seedling	2-week seedling sepcific
MLAFT.13629.1	2-week seedling	2-week seedling sepcific
MLAFT.13733.1	2-week seedling	2-week seedling sepcific
MLAFT.14021.1	2-week seedling	2-week seedling sepcific
MLAFT.1423.1	2-week seedling	2-week seedling sepcific
MLAFT.14340.1	2-week seedling	2-week seedling sepcific
MLAFT.14466.1	2-week seedling	2-week seedling sepcific
MLAFT.14517.1	2-week seedling	2-week seedling sepcific
MLAFT.14778.1	2-week seedling	2-week seedling sepcific
MLAFT.14924.1	2-week seedling	2-week seedling sepcific
MLAFT.14959.2	2-week seedling	2-week seedling sepcific
MLAFT.14961.1	2-week seedling	2-week seedling sepcific
MLAFT.15172.1	2-week seedling	2-week seedling sepcific
MLAFT.15175.1	2-week seedling	2-week seedling sepcific
MLAFT.15306.1	2-week seedling	2-week seedling sepcific
MLAFT.15335.1	2-week seedling	2-week seedling sepcific
MLAFT.1581.1	2-week seedling	2-week seedling sepcific
MLAFT.16052.1	2-week seedling	2-week seedling sepcific
MLAFT.16312.1	2-week seedling	2-week seedling sepcific
MLAFT.16354.1	2-week seedling	2-week seedling sepcific
MLAFT.16358.1	2-week seedling	2-week seedling sepcific
MLAFT.16514.1	2-week seedling	2-week seedling sepcific
MLAFT.16710.9	2-week seedling	2-week seedling sepcific
MLAFT.16787.1	2-week seedling	2-week seedling sepcific
MLAFT.16949.1	2-week seedling	2-week seedling sepcific
MLAFT.16951.1	2-week seedling	2-week seedling sepcific
MLAFT.17317.1	2-week seedling	2-week seedling sepcific
MLAFT.174.1	2-week seedling	2-week seedling sepcific
MLAFT.17614.1	2-week seedling	2-week seedling sepcific
MLAFT.17689.1	2-week seedling	2-week seedling sepcific
MLAFT.17831.1	2-week seedling	2-week seedling sepcific
MLAFT.18530.1	2-week seedling	2-week seedling sepcific
MLAFT.19039.1	2-week seedling	2-week seedling sepcific
MLAFT.19286.1	2-week seedling	2-week seedling sepcific
MLAFT.1968.1	2-week seedling	2-week seedling sepcific
MLAFT.19814.1	2-week seedling	2-week seedling sepcific
MLAFT.19823.1	2-week seedling	2-week seedling sepcific
MLAFT.19874.1	2-week seedling	2-week seedling sepcific
MLAFT.19888.1	2-week seedling	2-week seedling sepcific
MLAFT.20111.1	2-week seedling	2-week seedling sepcific
MLAFT.20273.2	2-week seedling	2-week seedling sepcific
MLAFT.20712.1	2-week seedling	2-week seedling sepcific
MLAFT.20770.1	2-week seedling	2-week seedling sepcific
MLAFT.20923.1	2-week seedling	2-week seedling sepcific
MLAFT.21287.1	2-week seedling	2-week seedling sepcific
MLAFT.21294.1	2-week seedling	2-week seedling sepcific
MLAFT.21467.1	2-week seedling	2-week seedling sepcific
MLAFT.21714.1	2-week seedling	2-week seedling sepcific
MLAFT.2185.1	2-week seedling	2-week seedling sepcific
MLAFT.21963.1	2-week seedling	2-week seedling sepcific
MLAFT.21988.1	2-week seedling	2-week seedling sepcific
MLAFT.2214.1	2-week seedling	2-week seedling sepcific
MLAFT.22244.1	2-week seedling	2-week seedling sepcific
MLAFT.22492.1	2-week seedling	2-week seedling sepcific
MLAFT.22629.1	2-week seedling	2-week seedling sepcific
MLAFT.23047.1	2-week seedling	2-week seedling sepcific
MLAFT.23600.1	2-week seedling	2-week seedling sepcific
MLAFT.23641.1	2-week seedling	2-week seedling sepcific
MLAFT.23804.1	2-week seedling	2-week seedling sepcific
MLAFT.23813.1	2-week seedling	2-week seedling sepcific
MLAFT.2408.1	2-week seedling	2-week seedling sepcific
MLAFT.2442.1	2-week seedling	2-week seedling sepcific
MLAFT.2456.1	2-week seedling	2-week seedling sepcific
MLAFT.2463.1	2-week seedling	2-week seedling sepcific
MLAFT.3010.1	2-week seedling	2-week seedling sepcific
MLAFT.304.1	2-week seedling	2-week seedling sepcific
MLAFT.3065.1	2-week seedling	2-week seedling sepcific
MLAFT.3093.1	2-week seedling	2-week seedling sepcific
MLAFT.3341.1	2-week seedling	2-week seedling sepcific
MLAFT.3349.1	2-week seedling	2-week seedling sepcific
MLAFT.3407.3	2-week seedling	2-week seedling sepcific
MLAFT.3727.1	2-week seedling	2-week seedling sepcific
MLAFT.3802.1	2-week seedling	2-week seedling sepcific
MLAFT.3803.1	2-week seedling	2-week seedling sepcific
MLAFT.3822.3	2-week seedling	2-week seedling sepcific
MLAFT.3858.1	2-week seedling	2-week seedling sepcific
MLAFT.4265.1	2-week seedling	2-week seedling sepcific
MLAFT.4908.1	2-week seedling	2-week seedling sepcific
MLAFT.4952.1	2-week seedling	2-week seedling sepcific
MLAFT.5081.1	2-week seedling	2-week seedling sepcific
MLAFT.5236.1	2-week seedling	2-week seedling sepcific
MLAFT.5467.1	2-week seedling	2-week seedling sepcific
MLAFT.549.1	2-week seedling	2-week seedling sepcific
MLAFT.5502.1	2-week seedling	2-week seedling sepcific
MLAFT.5861.1	2-week seedling	2-week seedling sepcific
MLAFT.6018.1	2-week seedling	2-week seedling sepcific
MLAFT.6393.1	2-week seedling	2-week seedling sepcific
MLAFT.6543.1	2-week seedling	2-week seedling sepcific
MLAFT.655.1	2-week seedling	2-week seedling sepcific
MLAFT.6585.1	2-week seedling	2-week seedling sepcific
MLAFT.7123.1	2-week seedling	2-week seedling sepcific
MLAFT.7426.1	2-week seedling	2-week seedling sepcific
MLAFT.7833.9	2-week seedling	2-week seedling sepcific
MLAFT.7948.1	2-week seedling	2-week seedling sepcific
MLAFT.8033.1	2-week seedling	2-week seedling sepcific
MLAFT.8357.1	2-week seedling	2-week seedling sepcific
MLAFT.8376.1	2-week seedling	2-week seedling sepcific
MLAFT.8403.1	2-week seedling	2-week seedling sepcific
MLAFT.8465.1	2-week seedling	2-week seedling sepcific
MLAFT.859.1	2-week seedling	2-week seedling sepcific
MLAFT.8744.1	2-week seedling	2-week seedling sepcific
MLAFT.8837.2	2-week seedling	2-week seedling sepcific
MLAFT.8938.1	2-week seedling	2-week seedling sepcific
MLAFT.9274.1	2-week seedling	2-week seedling sepcific
MLAFT.9339.1	2-week seedling	2-week seedling sepcific
MLAFT.9388.1	2-week seedling	2-week seedling sepcific
MLAFT.958.1	2-week seedling	2-week seedling sepcific
MLAFT.975.1	2-week seedling	2-week seedling sepcific
MLAFT.9867.1	2-week seedling	2-week seedling sepcific
MLAFT.9871.1	2-week seedling	2-week seedling sepcific
AT1G04533.1	5-week floral bud	5-week floral bud sepcific
AT1G04683.1	5-week floral bud	5-week floral bud sepcific
AT1G04967.1	5-week floral bud	5-week floral bud sepcific
AT1G05027.1	5-week floral bud	5-week floral bud sepcific
AT1G05347.1	5-week floral bud	5-week floral bud sepcific
AT1G05543.1	5-week floral bud	5-week floral bud sepcific
AT1G06043.1	5-week floral bud	5-week floral bud sepcific
AT1G06265.1	5-week floral bud	5-week floral bud sepcific
AT1G06393.1	5-week floral bud	5-week floral bud sepcific
AT1G06827.1	5-week floral bud	5-week floral bud sepcific
AT1G06837.1	5-week floral bud	5-week floral bud sepcific
AT1G06883.1	5-week floral bud	5-week floral bud sepcific
AT1G06987.1	5-week floral bud	5-week floral bud sepcific
AT1G07117.1	5-week floral bud	5-week floral bud sepcific
AT1G07417.1	5-week floral bud	5-week floral bud sepcific
AT1G07477.1	5-week floral bud	5-week floral bud sepcific
AT1G07783.1	5-week floral bud	5-week floral bud sepcific
AT1G08037.1	5-week floral bud	5-week floral bud sepcific
AT1G08043.1	5-week floral bud	5-week floral bud sepcific
AT1G08397.1	5-week floral bud	5-week floral bud sepcific
AT1G08607.1	5-week floral bud	5-week floral bud sepcific
AT1G08843.1	5-week floral bud	5-week floral bud sepcific
AT1G08967.1	5-week floral bud	5-week floral bud sepcific
AT1G09197.1	5-week floral bud	5-week floral bud sepcific
AT1G09543.2	5-week floral bud	5-week floral bud sepcific
AT1G09773.1	5-week floral bud	5-week floral bud sepcific
AT1G28685.1	5-week floral bud	5-week floral bud sepcific
AT1G56165.1	5-week floral bud	5-week floral bud sepcific
AT1G56242.1	5-week floral bud	5-week floral bud sepcific
AT1G67792.3	5-week floral bud	5-week floral bud sepcific
AT1G75295.1	5-week floral bud	5-week floral bud sepcific
AT1G75295.3	5-week floral bud	5-week floral bud sepcific
AT2G04645.1	5-week floral bud	5-week floral bud sepcific
AT2G05365.1	5-week floral bud	5-week floral bud sepcific
AT2G05895.1	5-week floral bud	5-week floral bud sepcific
AT2G06785.1	5-week floral bud	5-week floral bud sepcific
AT2G06805.1	5-week floral bud	5-week floral bud sepcific
AT2G08045.1	5-week floral bud	5-week floral bud sepcific
AT2G08320.1	5-week floral bud	5-week floral bud sepcific
AT2G08385.1	5-week floral bud	5-week floral bud sepcific
AT2G08875.1	5-week floral bud	5-week floral bud sepcific
AT2G09185.1	5-week floral bud	5-week floral bud sepcific
AT2G09190.1	5-week floral bud	5-week floral bud sepcific
AT2G09265.1	5-week floral bud	5-week floral bud sepcific
AT2G10921.1	5-week floral bud	5-week floral bud sepcific
AT2G18917.1	5-week floral bud	5-week floral bud sepcific
AT2G22955.2	5-week floral bud	5-week floral bud sepcific
AT2G24755.2	5-week floral bud	5-week floral bud sepcific
AT2G30362.1	5-week floral bud	5-week floral bud sepcific
AT2G30984.1	5-week floral bud	5-week floral bud sepcific
AT2G33815.2	5-week floral bud	5-week floral bud sepcific
AT2G36792.2	5-week floral bud	5-week floral bud sepcific
AT2G42835.2	5-week floral bud	5-week floral bud sepcific
AT2G44255.1	5-week floral bud	5-week floral bud sepcific
AT2G45685.1	5-week floral bud	5-week floral bud sepcific
AT3G02895.1	5-week floral bud	5-week floral bud sepcific
AT3G03085.1	5-week floral bud	5-week floral bud sepcific
AT3G03325.1	5-week floral bud	5-week floral bud sepcific
AT3G03985.1	5-week floral bud	5-week floral bud sepcific
AT3G04115.1	5-week floral bud	5-week floral bud sepcific
AT3G05585.1	5-week floral bud	5-week floral bud sepcific
AT3G05695.1	5-week floral bud	5-week floral bud sepcific
AT3G06095.1	5-week floral bud	5-week floral bud sepcific
AT3G06785.1	5-week floral bud	5-week floral bud sepcific
AT3G07465.1	5-week floral bud	5-week floral bud sepcific
AT3G07875.1	5-week floral bud	5-week floral bud sepcific
AT3G08005.1	5-week floral bud	5-week floral bud sepcific
AT3G08115.1	5-week floral bud	5-week floral bud sepcific
AT3G08185.1	5-week floral bud	5-week floral bud sepcific
AT3G08190.1	5-week floral bud	5-week floral bud sepcific
AT3G08315.1	5-week floral bud	5-week floral bud sepcific
AT3G08585.1	5-week floral bud	5-week floral bud sepcific
AT3G09185.1	5-week floral bud	5-week floral bud sepcific
AT3G09195.1	5-week floral bud	5-week floral bud sepcific
AT3G09345.1	5-week floral bud	5-week floral bud sepcific
AT3G09855.1	5-week floral bud	5-week floral bud sepcific
AT3G20978.1	5-week floral bud	5-week floral bud sepcific
AT3G63445.2	5-week floral bud	5-week floral bud sepcific
AT4G04077.1	5-week floral bud	5-week floral bud sepcific
AT4G04535.1	5-week floral bud	5-week floral bud sepcific
AT4G05375.1	5-week floral bud	5-week floral bud sepcific
AT4G05660.1	5-week floral bud	5-week floral bud sepcific
AT4G05740.1	5-week floral bud	5-week floral bud sepcific
AT4G05780.1	5-week floral bud	5-week floral bud sepcific
AT4G05890.1	5-week floral bud	5-week floral bud sepcific
AT4G05900.1	5-week floral bud	5-week floral bud sepcific
AT4G05965.1	5-week floral bud	5-week floral bud sepcific
AT4G05970.1	5-week floral bud	5-week floral bud sepcific
AT4G06265.1	5-week floral bud	5-week floral bud sepcific
AT4G07230.1	5-week floral bud	5-week floral bud sepcific
AT4G08365.1	5-week floral bud	5-week floral bud sepcific
AT4G08595.1	5-week floral bud	5-week floral bud sepcific
AT4G08865.1	5-week floral bud	5-week floral bud sepcific
AT4G09432.2	5-week floral bud	5-week floral bud sepcific
AT4G09885.1	5-week floral bud	5-week floral bud sepcific
AT4G09915.1	5-week floral bud	5-week floral bud sepcific
AT4G22233.1	5-week floral bud	5-week floral bud sepcific
AT4G37225.1	5-week floral bud	5-week floral bud sepcific
AT4G37895.1	5-week floral bud	5-week floral bud sepcific
AT4G38932.1	5-week floral bud	5-week floral bud sepcific
AT4G40085.1	5-week floral bud	5-week floral bud sepcific
AT5G00780.2	5-week floral bud	5-week floral bud sepcific
AT5G01732.1	5-week floral bud	5-week floral bud sepcific
AT5G02375.1	5-week floral bud	5-week floral bud sepcific
AT5G02395.1	5-week floral bud	5-week floral bud sepcific
AT5G03015.1	5-week floral bud	5-week floral bud sepcific
AT5G03065.1	5-week floral bud	5-week floral bud sepcific
AT5G03195.1	5-week floral bud	5-week floral bud sepcific
AT5G03295.1	5-week floral bud	5-week floral bud sepcific
AT5G03385.1	5-week floral bud	5-week floral bud sepcific
AT5G03668.1	5-week floral bud	5-week floral bud sepcific
AT5G04355.1	5-week floral bud	5-week floral bud sepcific
AT5G04385.1	5-week floral bud	5-week floral bud sepcific
AT5G04815.1	5-week floral bud	5-week floral bud sepcific
AT5G05015.1	5-week floral bud	5-week floral bud sepcific
AT5G05125.1	5-week floral bud	5-week floral bud sepcific
AT5G05545.1	5-week floral bud	5-week floral bud sepcific
AT5G05585.1	5-week floral bud	5-week floral bud sepcific
AT5G05765.1	5-week floral bud	5-week floral bud sepcific
AT5G06655.1	5-week floral bud	5-week floral bud sepcific
AT5G06765.1	5-week floral bud	5-week floral bud sepcific
AT5G06865.1	5-week floral bud	5-week floral bud sepcific
AT5G07152.3	5-week floral bud	5-week floral bud sepcific
AT5G08775.1	5-week floral bud	5-week floral bud sepcific
AT5G09095.1	5-week floral bud	5-week floral bud sepcific
AT5G09815.1	5-week floral bud	5-week floral bud sepcific
AT5G19221.1	5-week floral bud	5-week floral bud sepcific
AT5G20225.1	5-week floral bud	5-week floral bud sepcific
AT5G26146.4	5-week floral bud	5-week floral bud sepcific
AT5G36002.2	5-week floral bud	5-week floral bud sepcific
AT5G38212.1	5-week floral bud	5-week floral bud sepcific
AT5G42092.1	5-week floral bud	5-week floral bud sepcific
AT5G54569.4	5-week floral bud	5-week floral bud sepcific
AT5G60022.2	5-week floral bud	5-week floral bud sepcific
MLAFT.10105.1	5-week floral bud	5-week floral bud sepcific
MLAFT.10168.1	5-week floral bud	5-week floral bud sepcific
MLAFT.102.1	5-week floral bud	5-week floral bud sepcific
MLAFT.10492.1	5-week floral bud	5-week floral bud sepcific
MLAFT.10922.1	5-week floral bud	5-week floral bud sepcific
MLAFT.11185.1	5-week floral bud	5-week floral bud sepcific
MLAFT.11387.1	5-week floral bud	5-week floral bud sepcific
MLAFT.11396.1	5-week floral bud	5-week floral bud sepcific
MLAFT.11421.2	5-week floral bud	5-week floral bud sepcific
MLAFT.11421.3	5-week floral bud	5-week floral bud sepcific
MLAFT.11919.1	5-week floral bud	5-week floral bud sepcific
MLAFT.12041.1	5-week floral bud	5-week floral bud sepcific
MLAFT.12069.1	5-week floral bud	5-week floral bud sepcific
MLAFT.12078.1	5-week floral bud	5-week floral bud sepcific
MLAFT.12126.1	5-week floral bud	5-week floral bud sepcific
MLAFT.12305.1	5-week floral bud	5-week floral bud sepcific
MLAFT.12340.1	5-week floral bud	5-week floral bud sepcific
MLAFT.12419.1	5-week floral bud	5-week floral bud sepcific
MLAFT.12432.1	5-week floral bud	5-week floral bud sepcific
MLAFT.12659.1	5-week floral bud	5-week floral bud sepcific
MLAFT.12678.1	5-week floral bud	5-week floral bud sepcific
MLAFT.12772.1	5-week floral bud	5-week floral bud sepcific
MLAFT.13159.1	5-week floral bud	5-week floral bud sepcific
MLAFT.13199.1	5-week floral bud	5-week floral bud sepcific
MLAFT.13694.1	5-week floral bud	5-week floral bud sepcific
MLAFT.13709.1	5-week floral bud	5-week floral bud sepcific
MLAFT.13842.1	5-week floral bud	5-week floral bud sepcific
MLAFT.13900.1	5-week floral bud	5-week floral bud sepcific
MLAFT.13964.1	5-week floral bud	5-week floral bud sepcific
MLAFT.14156.1	5-week floral bud	5-week floral bud sepcific
MLAFT.14187.1	5-week floral bud	5-week floral bud sepcific
MLAFT.1435.1	5-week floral bud	5-week floral bud sepcific
MLAFT.14528.1	5-week floral bud	5-week floral bud sepcific
MLAFT.14561.1	5-week floral bud	5-week floral bud sepcific
MLAFT.14565.1	5-week floral bud	5-week floral bud sepcific
MLAFT.14654.1	5-week floral bud	5-week floral bud sepcific
MLAFT.14690.3	5-week floral bud	5-week floral bud sepcific
MLAFT.14780.1	5-week floral bud	5-week floral bud sepcific
MLAFT.14851.1	5-week floral bud	5-week floral bud sepcific
MLAFT.14877.1	5-week floral bud	5-week floral bud sepcific
MLAFT.14927.1	5-week floral bud	5-week floral bud sepcific
MLAFT.15403.1	5-week floral bud	5-week floral bud sepcific
MLAFT.15483.1	5-week floral bud	5-week floral bud sepcific
MLAFT.15552.1	5-week floral bud	5-week floral bud sepcific
MLAFT.15646.1	5-week floral bud	5-week floral bud sepcific
MLAFT.15652.1	5-week floral bud	5-week floral bud sepcific
MLAFT.1575.1	5-week floral bud	5-week floral bud sepcific
MLAFT.1576.1	5-week floral bud	5-week floral bud sepcific
MLAFT.1579.1	5-week floral bud	5-week floral bud sepcific
MLAFT.1585.1	5-week floral bud	5-week floral bud sepcific
MLAFT.16152.1	5-week floral bud	5-week floral bud sepcific
MLAFT.16161.1	5-week floral bud	5-week floral bud sepcific
MLAFT.1626.1	5-week floral bud	5-week floral bud sepcific
MLAFT.16453.1	5-week floral bud	5-week floral bud sepcific
MLAFT.16580.1	5-week floral bud	5-week floral bud sepcific
MLAFT.1659.1	5-week floral bud	5-week floral bud sepcific
MLAFT.16650.1	5-week floral bud	5-week floral bud sepcific
MLAFT.16657.1	5-week floral bud	5-week floral bud sepcific
MLAFT.16764.1	5-week floral bud	5-week floral bud sepcific
MLAFT.16774.1	5-week floral bud	5-week floral bud sepcific
MLAFT.16817.1	5-week floral bud	5-week floral bud sepcific
MLAFT.16848.1	5-week floral bud	5-week floral bud sepcific
MLAFT.16926.1	5-week floral bud	5-week floral bud sepcific
MLAFT.16929.1	5-week floral bud	5-week floral bud sepcific
MLAFT.17022.1	5-week floral bud	5-week floral bud sepcific
MLAFT.17027.1	5-week floral bud	5-week floral bud sepcific
MLAFT.17461.1	5-week floral bud	5-week floral bud sepcific
MLAFT.17701.1	5-week floral bud	5-week floral bud sepcific
MLAFT.17766.1	5-week floral bud	5-week floral bud sepcific
MLAFT.17767.1	5-week floral bud	5-week floral bud sepcific
MLAFT.17773.1	5-week floral bud	5-week floral bud sepcific
MLAFT.18014.1	5-week floral bud	5-week floral bud sepcific
MLAFT.18045.1	5-week floral bud	5-week floral bud sepcific
MLAFT.18203.1	5-week floral bud	5-week floral bud sepcific
MLAFT.18587.1	5-week floral bud	5-week floral bud sepcific
MLAFT.18655.1	5-week floral bud	5-week floral bud sepcific
MLAFT.18783.1	5-week floral bud	5-week floral bud sepcific
MLAFT.19432.1	5-week floral bud	5-week floral bud sepcific
MLAFT.19464.1	5-week floral bud	5-week floral bud sepcific
MLAFT.19517.1	5-week floral bud	5-week floral bud sepcific
MLAFT.19670.1	5-week floral bud	5-week floral bud sepcific
MLAFT.19798.1	5-week floral bud	5-week floral bud sepcific
MLAFT.19837.1	5-week floral bud	5-week floral bud sepcific
MLAFT.19939.1	5-week floral bud	5-week floral bud sepcific
MLAFT.19983.1	5-week floral bud	5-week floral bud sepcific
MLAFT.20282.1	5-week floral bud	5-week floral bud sepcific
MLAFT.20514.1	5-week floral bud	5-week floral bud sepcific
MLAFT.20550.1	5-week floral bud	5-week floral bud sepcific
MLAFT.20634.1	5-week floral bud	5-week floral bud sepcific
MLAFT.20761.1	5-week floral bud	5-week floral bud sepcific
MLAFT.21119.1	5-week floral bud	5-week floral bud sepcific
MLAFT.21341.2	5-week floral bud	5-week floral bud sepcific
MLAFT.21561.1	5-week floral bud	5-week floral bud sepcific
MLAFT.2203.1	5-week floral bud	5-week floral bud sepcific
MLAFT.22124.1	5-week floral bud	5-week floral bud sepcific
MLAFT.2224.1	5-week floral bud	5-week floral bud sepcific
MLAFT.22241.1	5-week floral bud	5-week floral bud sepcific
MLAFT.22252.1	5-week floral bud	5-week floral bud sepcific
MLAFT.22314.1	5-week floral bud	5-week floral bud sepcific
MLAFT.22437.1	5-week floral bud	5-week floral bud sepcific
MLAFT.22894.1	5-week floral bud	5-week floral bud sepcific
MLAFT.2296.1	5-week floral bud	5-week floral bud sepcific
MLAFT.23125.1	5-week floral bud	5-week floral bud sepcific
MLAFT.23181.1	5-week floral bud	5-week floral bud sepcific
MLAFT.2333.1	5-week floral bud	5-week floral bud sepcific
MLAFT.23419.1	5-week floral bud	5-week floral bud sepcific
MLAFT.23539.1	5-week floral bud	5-week floral bud sepcific
MLAFT.23729.1	5-week floral bud	5-week floral bud sepcific
MLAFT.23741.1	5-week floral bud	5-week floral bud sepcific
MLAFT.23779.1	5-week floral bud	5-week floral bud sepcific
MLAFT.2422.1	5-week floral bud	5-week floral bud sepcific
MLAFT.2511.1	5-week floral bud	5-week floral bud sepcific
MLAFT.2514.1	5-week floral bud	5-week floral bud sepcific
MLAFT.2523.1	5-week floral bud	5-week floral bud sepcific
MLAFT.2586.1	5-week floral bud	5-week floral bud sepcific
MLAFT.2911.1	5-week floral bud	5-week floral bud sepcific
MLAFT.3280.1	5-week floral bud	5-week floral bud sepcific
MLAFT.330.1	5-week floral bud	5-week floral bud sepcific
MLAFT.3407.2	5-week floral bud	5-week floral bud sepcific
MLAFT.3589.1	5-week floral bud	5-week floral bud sepcific
MLAFT.3623.1	5-week floral bud	5-week floral bud sepcific
MLAFT.3714.1	5-week floral bud	5-week floral bud sepcific
MLAFT.3822.2	5-week floral bud	5-week floral bud sepcific
MLAFT.3829.1	5-week floral bud	5-week floral bud sepcific
MLAFT.3851.1	5-week floral bud	5-week floral bud sepcific
MLAFT.4153.1	5-week floral bud	5-week floral bud sepcific
MLAFT.4160.1	5-week floral bud	5-week floral bud sepcific
MLAFT.4332.1	5-week floral bud	5-week floral bud sepcific
MLAFT.445.1	5-week floral bud	5-week floral bud sepcific
MLAFT.4490.1	5-week floral bud	5-week floral bud sepcific
MLAFT.4581.1	5-week floral bud	5-week floral bud sepcific
MLAFT.4710.1	5-week floral bud	5-week floral bud sepcific
MLAFT.4725.1	5-week floral bud	5-week floral bud sepcific
MLAFT.4857.1	5-week floral bud	5-week floral bud sepcific
MLAFT.4922.1	5-week floral bud	5-week floral bud sepcific
MLAFT.4933.1	5-week floral bud	5-week floral bud sepcific
MLAFT.4981.2	5-week floral bud	5-week floral bud sepcific
MLAFT.5.1	5-week floral bud	5-week floral bud sepcific
MLAFT.5205.1	5-week floral bud	5-week floral bud sepcific
MLAFT.5364.1	5-week floral bud	5-week floral bud sepcific
MLAFT.5380.1	5-week floral bud	5-week floral bud sepcific
MLAFT.5501.1	5-week floral bud	5-week floral bud sepcific
MLAFT.5629.1	5-week floral bud	5-week floral bud sepcific
MLAFT.5711.1	5-week floral bud	5-week floral bud sepcific
MLAFT.5747.1	5-week floral bud	5-week floral bud sepcific
MLAFT.5806.1	5-week floral bud	5-week floral bud sepcific
MLAFT.5831.1	5-week floral bud	5-week floral bud sepcific
MLAFT.5904.1	5-week floral bud	5-week floral bud sepcific
MLAFT.5932.1	5-week floral bud	5-week floral bud sepcific
MLAFT.6108.1	5-week floral bud	5-week floral bud sepcific
MLAFT.6426.1	5-week floral bud	5-week floral bud sepcific
MLAFT.6519.1	5-week floral bud	5-week floral bud sepcific
MLAFT.6540.1	5-week floral bud	5-week floral bud sepcific
MLAFT.6558.1	5-week floral bud	5-week floral bud sepcific
MLAFT.6623.1	5-week floral bud	5-week floral bud sepcific
MLAFT.6667.1	5-week floral bud	5-week floral bud sepcific
MLAFT.6698.1	5-week floral bud	5-week floral bud sepcific
MLAFT.6766.1	5-week floral bud	5-week floral bud sepcific
MLAFT.6844.1	5-week floral bud	5-week floral bud sepcific
MLAFT.6909.1	5-week floral bud	5-week floral bud sepcific
MLAFT.6967.1	5-week floral bud	5-week floral bud sepcific
MLAFT.6980.1	5-week floral bud	5-week floral bud sepcific
MLAFT.7.1	5-week floral bud	5-week floral bud sepcific
MLAFT.7014.1	5-week floral bud	5-week floral bud sepcific
MLAFT.7147.1	5-week floral bud	5-week floral bud sepcific
MLAFT.7366.1	5-week floral bud	5-week floral bud sepcific
MLAFT.7636.1	5-week floral bud	5-week floral bud sepcific
MLAFT.7759.1	5-week floral bud	5-week floral bud sepcific
MLAFT.7964.1	5-week floral bud	5-week floral bud sepcific
MLAFT.8015.1	5-week floral bud	5-week floral bud sepcific
MLAFT.8051.1	5-week floral bud	5-week floral bud sepcific
MLAFT.8142.1	5-week floral bud	5-week floral bud sepcific
MLAFT.8238.1	5-week floral bud	5-week floral bud sepcific
MLAFT.8353.1	5-week floral bud	5-week floral bud sepcific
MLAFT.8459.1	5-week floral bud	5-week floral bud sepcific
MLAFT.851.1	5-week floral bud	5-week floral bud sepcific
MLAFT.851.2	5-week floral bud	5-week floral bud sepcific
MLAFT.8895.1	5-week floral bud	5-week floral bud sepcific
MLAFT.9472.1	5-week floral bud	5-week floral bud sepcific
MLAFT.952.1	5-week floral bud	5-week floral bud sepcific
MLAFT.9529.1	5-week floral bud	5-week floral bud sepcific
MLAFT.9694.1	5-week floral bud	5-week floral bud sepcific
MLAFT.9765.1	5-week floral bud	5-week floral bud sepcific
MLAFT.9990.1	5-week floral bud	5-week floral bud sepcific
AT1G07128.1	2-week seedling; 5-week floral bud	downregulated in 5-week floral bud
AT1G15175.1	2-week seedling; 5-week floral bud	downregulated in 5-week floral bud
AT1G29357.1	2-week seedling; 5-week floral bud	downregulated in 5-week floral bud
AT1G44125.1	2-week seedling; 5-week floral bud	downregulated in 5-week floral bud
AT1G56612.2	2-week seedling; 5-week floral bud	downregulated in 5-week floral bud
AT1G60525.3	2-week seedling; 5-week floral bud	downregulated in 5-week floral bud
AT1G67792.2	2-week seedling; 5-week floral bud	downregulated in 5-week floral bud
AT1G69587.1	2-week seedling; 5-week floral bud	downregulated in 5-week floral bud
AT1G69587.3	2-week seedling; 5-week floral bud	downregulated in 5-week floral bud
AT2G19572.1	2-week seedling; 5-week floral bud	downregulated in 5-week floral bud
AT2G22821.1	2-week seedling; 5-week floral bud	downregulated in 5-week floral bud
AT2G26355.1	2-week seedling; 5-week floral bud	downregulated in 5-week floral bud
AT2G33051.7	2-week seedling; 5-week floral bud	downregulated in 5-week floral bud
AT3G24518.3	2-week seedling; 5-week floral bud	downregulated in 5-week floral bud
AT3G27990.2	2-week seedling; 5-week floral bud	downregulated in 5-week floral bud
AT4G06810.1	2-week seedling; 5-week floral bud	downregulated in 5-week floral bud
AT4G36032.1	2-week seedling; 5-week floral bud	downregulated in 5-week floral bud
AT5G18245.1	2-week seedling; 5-week floral bud	downregulated in 5-week floral bud
AT5G45472.2	2-week seedling; 5-week floral bud	downregulated in 5-week floral bud
AT5G65575.2	2-week seedling; 5-week floral bud	downregulated in 5-week floral bud
MLAFT.11065.1	2-week seedling; 5-week floral bud	downregulated in 5-week floral bud
MLAFT.11353.2	2-week seedling; 5-week floral bud	downregulated in 5-week floral bud
MLAFT.11523.2	2-week seedling; 5-week floral bud	downregulated in 5-week floral bud
MLAFT.11848.1	2-week seedling; 5-week floral bud	downregulated in 5-week floral bud
MLAFT.12027.1	2-week seedling; 5-week floral bud	downregulated in 5-week floral bud
MLAFT.13948.1	2-week seedling; 5-week floral bud	downregulated in 5-week floral bud
MLAFT.1453.1	2-week seedling; 5-week floral bud	downregulated in 5-week floral bud
MLAFT.14548.1	2-week seedling; 5-week floral bud	downregulated in 5-week floral bud
MLAFT.15174.10	2-week seedling; 5-week floral bud	downregulated in 5-week floral bud
MLAFT.16625.1	2-week seedling; 5-week floral bud	downregulated in 5-week floral bud
MLAFT.16659.4	2-week seedling; 5-week floral bud	downregulated in 5-week floral bud
MLAFT.16686.1	2-week seedling; 5-week floral bud	downregulated in 5-week floral bud
MLAFT.16710.3	2-week seedling; 5-week floral bud	downregulated in 5-week floral bud
MLAFT.18876.1	2-week seedling; 5-week floral bud	downregulated in 5-week floral bud
MLAFT.18878.1	2-week seedling; 5-week floral bud	downregulated in 5-week floral bud
MLAFT.19196.1	2-week seedling; 5-week floral bud	downregulated in 5-week floral bud
MLAFT.19477.1	2-week seedling; 5-week floral bud	downregulated in 5-week floral bud
MLAFT.20858.1	2-week seedling; 5-week floral bud	downregulated in 5-week floral bud
MLAFT.21118.1	2-week seedling; 5-week floral bud	downregulated in 5-week floral bud
MLAFT.21645.1	2-week seedling; 5-week floral bud	downregulated in 5-week floral bud
MLAFT.22733.1	2-week seedling; 5-week floral bud	downregulated in 5-week floral bud
MLAFT.22811.1	2-week seedling; 5-week floral bud	downregulated in 5-week floral bud
MLAFT.23515.1	2-week seedling; 5-week floral bud	downregulated in 5-week floral bud
MLAFT.23812.1	2-week seedling; 5-week floral bud	downregulated in 5-week floral bud
MLAFT.23817.1	2-week seedling; 5-week floral bud	downregulated in 5-week floral bud
MLAFT.3125.3	2-week seedling; 5-week floral bud	downregulated in 5-week floral bud
MLAFT.3149.1	2-week seedling; 5-week floral bud	downregulated in 5-week floral bud
MLAFT.3204.1	2-week seedling; 5-week floral bud	downregulated in 5-week floral bud
MLAFT.4240.1	2-week seedling; 5-week floral bud	downregulated in 5-week floral bud
MLAFT.4248.1	2-week seedling; 5-week floral bud	downregulated in 5-week floral bud
MLAFT.608.1	2-week seedling; 5-week floral bud	downregulated in 5-week floral bud
MLAFT.6106.1	2-week seedling; 5-week floral bud	downregulated in 5-week floral bud
MLAFT.787.1	2-week seedling; 5-week floral bud	downregulated in 5-week floral bud
MLAFT.9334.1	2-week seedling; 5-week floral bud	downregulated in 5-week floral bud
AT1G06537.1	2-week seedling; 5-week floral bud	upregulated in 5-week floral bud
AT1G07728.1	2-week seedling; 5-week floral bud	upregulated in 5-week floral bud
AT1G08283.1	2-week seedling; 5-week floral bud	upregulated in 5-week floral bud
AT1G33415.1	2-week seedling; 5-week floral bud	upregulated in 5-week floral bud
AT1G60505.2	2-week seedling; 5-week floral bud	upregulated in 5-week floral bud
AT1G76878.1	2-week seedling; 5-week floral bud	upregulated in 5-week floral bud
AT2G13665.1	2-week seedling; 5-week floral bud	upregulated in 5-week floral bud
AT2G23040.4	2-week seedling; 5-week floral bud	upregulated in 5-week floral bud
AT2G35637.2	2-week seedling; 5-week floral bud	upregulated in 5-week floral bud
AT3G29644.2	2-week seedling; 5-week floral bud	upregulated in 5-week floral bud
AT3G46668.1	2-week seedling; 5-week floral bud	upregulated in 5-week floral bud
AT3G56408.3	2-week seedling; 5-week floral bud	upregulated in 5-week floral bud
AT4G22233.2	2-week seedling; 5-week floral bud	upregulated in 5-week floral bud
AT4G28162.1	2-week seedling; 5-week floral bud	upregulated in 5-week floral bud
AT4G38552.1	2-week seedling; 5-week floral bud	upregulated in 5-week floral bud
AT5G07152.1	2-week seedling; 5-week floral bud	upregulated in 5-week floral bud
MLAFT.10655.1	2-week seedling; 5-week floral bud	upregulated in 5-week floral bud
MLAFT.10829.1	2-week seedling; 5-week floral bud	upregulated in 5-week floral bud
MLAFT.11009.1	2-week seedling; 5-week floral bud	upregulated in 5-week floral bud
MLAFT.11321.1	2-week seedling; 5-week floral bud	upregulated in 5-week floral bud
MLAFT.11375.1	2-week seedling; 5-week floral bud	upregulated in 5-week floral bud
MLAFT.11390.1	2-week seedling; 5-week floral bud	upregulated in 5-week floral bud
MLAFT.11405.1	2-week seedling; 5-week floral bud	upregulated in 5-week floral bud
MLAFT.11540.1	2-week seedling; 5-week floral bud	upregulated in 5-week floral bud
MLAFT.11736.1	2-week seedling; 5-week floral bud	upregulated in 5-week floral bud
MLAFT.12100.1	2-week seedling; 5-week floral bud	upregulated in 5-week floral bud
MLAFT.13384.1	2-week seedling; 5-week floral bud	upregulated in 5-week floral bud
MLAFT.13743.1	2-week seedling; 5-week floral bud	upregulated in 5-week floral bud
MLAFT.13867.1	2-week seedling; 5-week floral bud	upregulated in 5-week floral bud
MLAFT.14080.1	2-week seedling; 5-week floral bud	upregulated in 5-week floral bud
MLAFT.14506.1	2-week seedling; 5-week floral bud	upregulated in 5-week floral bud
MLAFT.1457.1	2-week seedling; 5-week floral bud	upregulated in 5-week floral bud
MLAFT.14769.1	2-week seedling; 5-week floral bud	upregulated in 5-week floral bud
MLAFT.14772.1	2-week seedling; 5-week floral bud	upregulated in 5-week floral bud
MLAFT.1480.1	2-week seedling; 5-week floral bud	upregulated in 5-week floral bud
MLAFT.15472.1	2-week seedling; 5-week floral bud	upregulated in 5-week floral bud
MLAFT.1556.1	2-week seedling; 5-week floral bud	upregulated in 5-week floral bud
MLAFT.15789.2	2-week seedling; 5-week floral bud	upregulated in 5-week floral bud
MLAFT.16437.1	2-week seedling; 5-week floral bud	upregulated in 5-week floral bud
MLAFT.16582.6	2-week seedling; 5-week floral bud	upregulated in 5-week floral bud
MLAFT.16829.1	2-week seedling; 5-week floral bud	upregulated in 5-week floral bud
MLAFT.174.3	2-week seedling; 5-week floral bud	upregulated in 5-week floral bud
MLAFT.17884.1	2-week seedling; 5-week floral bud	upregulated in 5-week floral bud
MLAFT.18293.1	2-week seedling; 5-week floral bud	upregulated in 5-week floral bud
MLAFT.18383.1	2-week seedling; 5-week floral bud	upregulated in 5-week floral bud
MLAFT.18715.1	2-week seedling; 5-week floral bud	upregulated in 5-week floral bud
MLAFT.18983.1	2-week seedling; 5-week floral bud	upregulated in 5-week floral bud
MLAFT.19391.1	2-week seedling; 5-week floral bud	upregulated in 5-week floral bud
MLAFT.19488.1	2-week seedling; 5-week floral bud	upregulated in 5-week floral bud
MLAFT.21886.1	2-week seedling; 5-week floral bud	upregulated in 5-week floral bud
MLAFT.22046.1	2-week seedling; 5-week floral bud	upregulated in 5-week floral bud
MLAFT.22297.1	2-week seedling; 5-week floral bud	upregulated in 5-week floral bud
MLAFT.22305.3	2-week seedling; 5-week floral bud	upregulated in 5-week floral bud
MLAFT.22706.1	2-week seedling; 5-week floral bud	upregulated in 5-week floral bud
MLAFT.23086.1	2-week seedling; 5-week floral bud	upregulated in 5-week floral bud
MLAFT.23744.1	2-week seedling; 5-week floral bud	upregulated in 5-week floral bud
MLAFT.23764.1	2-week seedling; 5-week floral bud	upregulated in 5-week floral bud
MLAFT.23775.1	2-week seedling; 5-week floral bud	upregulated in 5-week floral bud
MLAFT.2859.1	2-week seedling; 5-week floral bud	upregulated in 5-week floral bud
MLAFT.3009.1	2-week seedling; 5-week floral bud	upregulated in 5-week floral bud
MLAFT.4367.1	2-week seedling; 5-week floral bud	upregulated in 5-week floral bud
MLAFT.4786.1	2-week seedling; 5-week floral bud	upregulated in 5-week floral bud
MLAFT.5037.1	2-week seedling; 5-week floral bud	upregulated in 5-week floral bud
MLAFT.5611.1	2-week seedling; 5-week floral bud	upregulated in 5-week floral bud
MLAFT.5710.1	2-week seedling; 5-week floral bud	upregulated in 5-week floral bud
MLAFT.5930.1	2-week seedling; 5-week floral bud	upregulated in 5-week floral bud
MLAFT.5967.1	2-week seedling; 5-week floral bud	upregulated in 5-week floral bud
MLAFT.6047.1	2-week seedling; 5-week floral bud	upregulated in 5-week floral bud
MLAFT.6516.1	2-week seedling; 5-week floral bud	upregulated in 5-week floral bud
MLAFT.6845.1	2-week seedling; 5-week floral bud	upregulated in 5-week floral bud
MLAFT.8040.1	2-week seedling; 5-week floral bud	upregulated in 5-week floral bud
MLAFT.8287.1	2-week seedling; 5-week floral bud	upregulated in 5-week floral bud
MLAFT.8319.1	2-week seedling; 5-week floral bud	upregulated in 5-week floral bud
MLAFT.8978.1	2-week seedling; 5-week floral bud	upregulated in 5-week floral bud
MLAFT.922.1	2-week seedling; 5-week floral bud	upregulated in 5-week floral bud
AT1G01448.1	2-week seedling; 5-week floral bud	shared
AT1G03545.2	2-week seedling; 5-week floral bud	shared
AT1G04183.1	2-week seedling; 5-week floral bud	shared
AT1G04247.1	2-week seedling; 5-week floral bud	shared
AT1G05163.1	2-week seedling; 5-week floral bud	shared
AT1G05557.1	2-week seedling; 5-week floral bud	shared
AT1G05562.1	2-week seedling; 5-week floral bud	shared
AT1G05843.1	2-week seedling; 5-week floral bud	shared
AT1G06002.1	2-week seedling; 5-week floral bud	shared
AT1G06473.1	2-week seedling; 5-week floral bud	shared
AT1G06583.1	2-week seedling; 5-week floral bud	shared
AT1G07143.1	2-week seedling; 5-week floral bud	shared
AT1G08592.1	2-week seedling; 5-week floral bud	shared
AT1G09023.4	2-week seedling; 5-week floral bud	shared
AT1G09797.1	2-week seedling; 5-week floral bud	shared
AT1G09863.1	2-week seedling; 5-week floral bud	shared
AT1G13448.1	2-week seedling; 5-week floral bud	shared
AT1G15002.1	2-week seedling; 5-week floral bud	shared
AT1G16489.4	2-week seedling; 5-week floral bud	shared
AT1G17232.1	2-week seedling; 5-week floral bud	shared
AT1G17255.1	2-week seedling; 5-week floral bud	shared
AT1G18415.2	2-week seedling; 5-week floral bud	shared
AT1G20515.1	2-week seedling; 5-week floral bud	shared
AT1G20691.1	2-week seedling; 5-week floral bud	shared
AT1G26208.4	2-week seedling; 5-week floral bud	shared
AT1G26208.5	2-week seedling; 5-week floral bud	shared
AT1G26208.6	2-week seedling; 5-week floral bud	shared
AT1G29785.1	2-week seedling; 5-week floral bud	shared
AT1G34844.2	2-week seedling; 5-week floral bud	shared
AT1G48315.1	2-week seedling; 5-week floral bud	shared
AT1G51645.3	2-week seedling; 5-week floral bud	shared
AT1G53233.1	2-week seedling; 5-week floral bud	shared
AT1G60545.1	2-week seedling; 5-week floral bud	shared
AT1G69587.4	2-week seedling; 5-week floral bud	shared
AT1G74545.1	2-week seedling; 5-week floral bud	shared
AT1G75891.1	2-week seedling; 5-week floral bud	shared
AT1G78265.1	2-week seedling; 5-week floral bud	shared
AT1G80325.2	2-week seedling; 5-week floral bud	shared
AT2G04205.1	2-week seedling; 5-week floral bud	shared
AT2G04435.1	2-week seedling; 5-week floral bud	shared
AT2G05812.2	2-week seedling; 5-week floral bud	shared
AT2G07435.1	2-week seedling; 5-week floral bud	shared
AT2G08295.1	2-week seedling; 5-week floral bud	shared
AT2G09170.1	2-week seedling; 5-week floral bud	shared
AT2G09490.1	2-week seedling; 5-week floral bud	shared
AT2G09795.2	2-week seedling; 5-week floral bud	shared
AT2G14115.1	2-week seedling; 5-week floral bud	shared
AT2G24545.1	2-week seedling; 5-week floral bud	shared
AT2G31751.1	2-week seedling; 5-week floral bud	shared
AT2G35738.7	2-week seedling; 5-week floral bud	shared
AT2G35859.1	2-week seedling; 5-week floral bud	shared
AT2G36792.3	2-week seedling; 5-week floral bud	shared
AT2G37362.1	2-week seedling; 5-week floral bud	shared
AT2G42365.2	2-week seedling; 5-week floral bud	shared
AT2G44255.2	2-week seedling; 5-week floral bud	shared
AT2G44798.10	2-week seedling; 5-week floral bud	shared
AT2G44798.2	2-week seedling; 5-week floral bud	shared
AT2G45315.1	2-week seedling; 5-week floral bud	shared
AT3G01142.1	2-week seedling; 5-week floral bud	shared
AT3G01205.1	2-week seedling; 5-week floral bud	shared
AT3G03702.3	2-week seedling; 5-week floral bud	shared
AT3G04975.1	2-week seedling; 5-week floral bud	shared
AT3G05932.1	2-week seedling; 5-week floral bud	shared
AT3G06755.1	2-week seedling; 5-week floral bud	shared
AT3G09745.2	2-week seedling; 5-week floral bud	shared
AT3G09775.1	2-week seedling; 5-week floral bud	shared
AT3G21755.1	2-week seedling; 5-week floral bud	shared
AT3G21781.1	2-week seedling; 5-week floral bud	shared
AT3G46658.1	2-week seedling; 5-week floral bud	shared
AT3G51075.8	2-week seedling; 5-week floral bud	shared
AT3G51238.1	2-week seedling; 5-week floral bud	shared
AT3G52072.2	2-week seedling; 5-week floral bud	shared
AT3G52072.6	2-week seedling; 5-week floral bud	shared
AT3G52535.1	2-week seedling; 5-week floral bud	shared
AT3G52605.2	2-week seedling; 5-week floral bud	shared
AT3G54625.1	2-week seedling; 5-week floral bud	shared
AT3G59068.1	2-week seedling; 5-week floral bud	shared
AT3G63445.1	2-week seedling; 5-week floral bud	shared
AT4G01593.1	2-week seedling; 5-week floral bud	shared
AT4G04221.1	2-week seedling; 5-week floral bud	shared
AT4G05650.1	2-week seedling; 5-week floral bud	shared
AT4G06795.1	2-week seedling; 5-week floral bud	shared
AT4G06800.1	2-week seedling; 5-week floral bud	shared
AT4G08835.1	2-week seedling; 5-week floral bud	shared
AT4G09240.1	2-week seedling; 5-week floral bud	shared
AT4G09432.1	2-week seedling; 5-week floral bud	shared
AT4G17098.1	2-week seedling; 5-week floral bud	shared
AT4G20362.1	2-week seedling; 5-week floral bud	shared
AT4G26095.1	2-week seedling; 5-week floral bud	shared
AT4G26488.2	2-week seedling; 5-week floral bud	shared
AT4G26795.4	2-week seedling; 5-week floral bud	shared
AT4G27852.3	2-week seedling; 5-week floral bud	shared
AT4G37432.1	2-week seedling; 5-week floral bud	shared
AT4G37553.1	2-week seedling; 5-week floral bud	shared
AT4G38215.1	2-week seedling; 5-week floral bud	shared
AT4G38545.1	2-week seedling; 5-week floral bud	shared
AT4G39838.1	2-week seedling; 5-week floral bud	shared
AT5G01215.1	2-week seedling; 5-week floral bud	shared
AT5G01542.1	2-week seedling; 5-week floral bud	shared
AT5G03255.1	2-week seedling; 5-week floral bud	shared
AT5G03585.1	2-week seedling; 5-week floral bud	shared
AT5G04905.1	2-week seedling; 5-week floral bud	shared
AT5G05395.1	2-week seedling; 5-week floral bud	shared
AT5G05435.1	2-week seedling; 5-week floral bud	shared
AT5G06845.1	2-week seedling; 5-week floral bud	shared
AT5G07325.1	2-week seedling; 5-week floral bud	shared
AT5G09065.1	2-week seedling; 5-week floral bud	shared
AT5G09443.1	2-week seedling; 5-week floral bud	shared
AT5G10965.2	2-week seedling; 5-week floral bud	shared
AT5G15022.1	2-week seedling; 5-week floral bud	shared
AT5G15845.5	2-week seedling; 5-week floral bud	shared
AT5G48775.1	2-week seedling; 5-week floral bud	shared
AT5G49138.1	2-week seedling; 5-week floral bud	shared
AT5G49152.2	2-week seedling; 5-week floral bud	shared
AT5G54569.2	2-week seedling; 5-week floral bud	shared
AT5G59662.1	2-week seedling; 5-week floral bud	shared
AT5G59732.1	2-week seedling; 5-week floral bud	shared
AT5G65575.1	2-week seedling; 5-week floral bud	shared
AT5G66558.3	2-week seedling; 5-week floral bud	shared
MLAFT.101.1	2-week seedling; 5-week floral bud	shared
MLAFT.10108.1	2-week seedling; 5-week floral bud	shared
MLAFT.10111.1	2-week seedling; 5-week floral bud	shared
MLAFT.10150.1	2-week seedling; 5-week floral bud	shared
MLAFT.10272.1	2-week seedling; 5-week floral bud	shared
MLAFT.10331.1	2-week seedling; 5-week floral bud	shared
MLAFT.1043.1	2-week seedling; 5-week floral bud	shared
MLAFT.10505.1	2-week seedling; 5-week floral bud	shared
MLAFT.10525.1	2-week seedling; 5-week floral bud	shared
MLAFT.10614.1	2-week seedling; 5-week floral bud	shared
MLAFT.10777.2	2-week seedling; 5-week floral bud	shared
MLAFT.11081.1	2-week seedling; 5-week floral bud	shared
MLAFT.11175.1	2-week seedling; 5-week floral bud	shared
MLAFT.11258.1	2-week seedling; 5-week floral bud	shared
MLAFT.11318.1	2-week seedling; 5-week floral bud	shared
MLAFT.11388.1	2-week seedling; 5-week floral bud	shared
MLAFT.11413.3	2-week seedling; 5-week floral bud	shared
MLAFT.11421.4	2-week seedling; 5-week floral bud	shared
MLAFT.11454.1	2-week seedling; 5-week floral bud	shared
MLAFT.11492.1	2-week seedling; 5-week floral bud	shared
MLAFT.11703.1	2-week seedling; 5-week floral bud	shared
MLAFT.11802.1	2-week seedling; 5-week floral bud	shared
MLAFT.11878.1	2-week seedling; 5-week floral bud	shared
MLAFT.11884.1	2-week seedling; 5-week floral bud	shared
MLAFT.11958.1	2-week seedling; 5-week floral bud	shared
MLAFT.11985.1	2-week seedling; 5-week floral bud	shared
MLAFT.12196.2	2-week seedling; 5-week floral bud	shared
MLAFT.12318.1	2-week seedling; 5-week floral bud	shared
MLAFT.12479.1	2-week seedling; 5-week floral bud	shared
MLAFT.1255.1	2-week seedling; 5-week floral bud	shared
MLAFT.12667.1	2-week seedling; 5-week floral bud	shared
MLAFT.12680.1	2-week seedling; 5-week floral bud	shared
MLAFT.12830.1	2-week seedling; 5-week floral bud	shared
MLAFT.12847.1	2-week seedling; 5-week floral bud	shared
MLAFT.12866.1	2-week seedling; 5-week floral bud	shared
MLAFT.12983.1	2-week seedling; 5-week floral bud	shared
MLAFT.13088.1	2-week seedling; 5-week floral bud	shared
MLAFT.13205.1	2-week seedling; 5-week floral bud	shared
MLAFT.13212.1	2-week seedling; 5-week floral bud	shared
MLAFT.13655.1	2-week seedling; 5-week floral bud	shared
MLAFT.13668.1	2-week seedling; 5-week floral bud	shared
MLAFT.13735.2	2-week seedling; 5-week floral bud	shared
MLAFT.13793.1	2-week seedling; 5-week floral bud	shared
MLAFT.13806.1	2-week seedling; 5-week floral bud	shared
MLAFT.1393.1	2-week seedling; 5-week floral bud	shared
MLAFT.13974.1	2-week seedling; 5-week floral bud	shared
MLAFT.13981.2	2-week seedling; 5-week floral bud	shared
MLAFT.1410.1	2-week seedling; 5-week floral bud	shared
MLAFT.142.1	2-week seedling; 5-week floral bud	shared
MLAFT.14351.1	2-week seedling; 5-week floral bud	shared
MLAFT.1436.1	2-week seedling; 5-week floral bud	shared
MLAFT.14392.1	2-week seedling; 5-week floral bud	shared
MLAFT.1459.1	2-week seedling; 5-week floral bud	shared
MLAFT.14785.1	2-week seedling; 5-week floral bud	shared
MLAFT.14793.1	2-week seedling; 5-week floral bud	shared
MLAFT.14828.1	2-week seedling; 5-week floral bud	shared
MLAFT.14868.1	2-week seedling; 5-week floral bud	shared
MLAFT.14983.1	2-week seedling; 5-week floral bud	shared
MLAFT.15201.1	2-week seedling; 5-week floral bud	shared
MLAFT.15225.1	2-week seedling; 5-week floral bud	shared
MLAFT.15240.1	2-week seedling; 5-week floral bud	shared
MLAFT.15266.1	2-week seedling; 5-week floral bud	shared
MLAFT.15288.1	2-week seedling; 5-week floral bud	shared
MLAFT.153.1	2-week seedling; 5-week floral bud	shared
MLAFT.15319.5	2-week seedling; 5-week floral bud	shared
MLAFT.15445.1	2-week seedling; 5-week floral bud	shared
MLAFT.15582.1	2-week seedling; 5-week floral bud	shared
MLAFT.15600.1	2-week seedling; 5-week floral bud	shared
MLAFT.15653.1	2-week seedling; 5-week floral bud	shared
MLAFT.15702.1	2-week seedling; 5-week floral bud	shared
MLAFT.15855.1	2-week seedling; 5-week floral bud	shared
MLAFT.1590.1	2-week seedling; 5-week floral bud	shared
MLAFT.1591.2	2-week seedling; 5-week floral bud	shared
MLAFT.16238.1	2-week seedling; 5-week floral bud	shared
MLAFT.1624.1	2-week seedling; 5-week floral bud	shared
MLAFT.16322.1	2-week seedling; 5-week floral bud	shared
MLAFT.16393.1	2-week seedling; 5-week floral bud	shared
MLAFT.16632.1	2-week seedling; 5-week floral bud	shared
MLAFT.16673.1	2-week seedling; 5-week floral bud	shared
MLAFT.1675.1	2-week seedling; 5-week floral bud	shared
MLAFT.16905.1	2-week seedling; 5-week floral bud	shared
MLAFT.16905.2	2-week seedling; 5-week floral bud	shared
MLAFT.16946.1	2-week seedling; 5-week floral bud	shared
MLAFT.1695.1	2-week seedling; 5-week floral bud	shared
MLAFT.16971.2	2-week seedling; 5-week floral bud	shared
MLAFT.17012.1	2-week seedling; 5-week floral bud	shared
MLAFT.17046.1	2-week seedling; 5-week floral bud	shared
MLAFT.17074.1	2-week seedling; 5-week floral bud	shared
MLAFT.1709.1	2-week seedling; 5-week floral bud	shared
MLAFT.1722.1	2-week seedling; 5-week floral bud	shared
MLAFT.17284.1	2-week seedling; 5-week floral bud	shared
MLAFT.17311.4	2-week seedling; 5-week floral bud	shared
MLAFT.17379.1	2-week seedling; 5-week floral bud	shared
MLAFT.17480.1	2-week seedling; 5-week floral bud	shared
MLAFT.17556.1	2-week seedling; 5-week floral bud	shared
MLAFT.17573.2	2-week seedling; 5-week floral bud	shared
MLAFT.18012.1	2-week seedling; 5-week floral bud	shared
MLAFT.18077.1	2-week seedling; 5-week floral bud	shared
MLAFT.18191.1	2-week seedling; 5-week floral bud	shared
MLAFT.18297.1	2-week seedling; 5-week floral bud	shared
MLAFT.18415.1	2-week seedling; 5-week floral bud	shared
MLAFT.18562.1	2-week seedling; 5-week floral bud	shared
MLAFT.19057.1	2-week seedling; 5-week floral bud	shared
MLAFT.19158.1	2-week seedling; 5-week floral bud	shared
MLAFT.19418.2	2-week seedling; 5-week floral bud	shared
MLAFT.19481.1	2-week seedling; 5-week floral bud	shared
MLAFT.19489.1	2-week seedling; 5-week floral bud	shared
MLAFT.19516.1	2-week seedling; 5-week floral bud	shared
MLAFT.19518.1	2-week seedling; 5-week floral bud	shared
MLAFT.19532.1	2-week seedling; 5-week floral bud	shared
MLAFT.19730.1	2-week seedling; 5-week floral bud	shared
MLAFT.1992.1	2-week seedling; 5-week floral bud	shared
MLAFT.20070.1	2-week seedling; 5-week floral bud	shared
MLAFT.20181.1	2-week seedling; 5-week floral bud	shared
MLAFT.20206.1	2-week seedling; 5-week floral bud	shared
MLAFT.20273.8	2-week seedling; 5-week floral bud	shared
MLAFT.20336.1	2-week seedling; 5-week floral bud	shared
MLAFT.20398.1	2-week seedling; 5-week floral bud	shared
MLAFT.20443.1	2-week seedling; 5-week floral bud	shared
MLAFT.20684.1	2-week seedling; 5-week floral bud	shared
MLAFT.20710.1	2-week seedling; 5-week floral bud	shared
MLAFT.20850.1	2-week seedling; 5-week floral bud	shared
MLAFT.20882.1	2-week seedling; 5-week floral bud	shared
MLAFT.20932.1	2-week seedling; 5-week floral bud	shared
MLAFT.20989.1	2-week seedling; 5-week floral bud	shared
MLAFT.21002.1	2-week seedling; 5-week floral bud	shared
MLAFT.21014.1	2-week seedling; 5-week floral bud	shared
MLAFT.21150.1	2-week seedling; 5-week floral bud	shared
MLAFT.21154.1	2-week seedling; 5-week floral bud	shared
MLAFT.21168.1	2-week seedling; 5-week floral bud	shared
MLAFT.21180.1	2-week seedling; 5-week floral bud	shared
MLAFT.21238.1	2-week seedling; 5-week floral bud	shared
MLAFT.21296.1	2-week seedling; 5-week floral bud	shared
MLAFT.21342.1	2-week seedling; 5-week floral bud	shared
MLAFT.21557.1	2-week seedling; 5-week floral bud	shared
MLAFT.21765.1	2-week seedling; 5-week floral bud	shared
MLAFT.22044.3	2-week seedling; 5-week floral bud	shared
MLAFT.22113.1	2-week seedling; 5-week floral bud	shared
MLAFT.22232.1	2-week seedling; 5-week floral bud	shared
MLAFT.22485.1	2-week seedling; 5-week floral bud	shared
MLAFT.22508.1	2-week seedling; 5-week floral bud	shared
MLAFT.22534.1	2-week seedling; 5-week floral bud	shared
MLAFT.22859.1	2-week seedling; 5-week floral bud	shared
MLAFT.23032.1	2-week seedling; 5-week floral bud	shared
MLAFT.23033.1	2-week seedling; 5-week floral bud	shared
MLAFT.23137.1	2-week seedling; 5-week floral bud	shared
MLAFT.23258.1	2-week seedling; 5-week floral bud	shared
MLAFT.23602.1	2-week seedling; 5-week floral bud	shared
MLAFT.2372.1	2-week seedling; 5-week floral bud	shared
MLAFT.2373.1	2-week seedling; 5-week floral bud	shared
MLAFT.23734.1	2-week seedling; 5-week floral bud	shared
MLAFT.23752.1	2-week seedling; 5-week floral bud	shared
MLAFT.23758.1	2-week seedling; 5-week floral bud	shared
MLAFT.23772.1	2-week seedling; 5-week floral bud	shared
MLAFT.23776.1	2-week seedling; 5-week floral bud	shared
MLAFT.23782.1	2-week seedling; 5-week floral bud	shared
MLAFT.23790.1	2-week seedling; 5-week floral bud	shared
MLAFT.2453.1	2-week seedling; 5-week floral bud	shared
MLAFT.2503.1	2-week seedling; 5-week floral bud	shared
MLAFT.2945.1	2-week seedling; 5-week floral bud	shared
MLAFT.2954.1	2-week seedling; 5-week floral bud	shared
MLAFT.3064.1	2-week seedling; 5-week floral bud	shared
MLAFT.3250.1	2-week seedling; 5-week floral bud	shared
MLAFT.3254.1	2-week seedling; 5-week floral bud	shared
MLAFT.3461.1	2-week seedling; 5-week floral bud	shared
MLAFT.3704.1	2-week seedling; 5-week floral bud	shared
MLAFT.3856.1	2-week seedling; 5-week floral bud	shared
MLAFT.4181.1	2-week seedling; 5-week floral bud	shared
MLAFT.42.1	2-week seedling; 5-week floral bud	shared
MLAFT.4212.1	2-week seedling; 5-week floral bud	shared
MLAFT.4482.2	2-week seedling; 5-week floral bud	shared
MLAFT.4654.1	2-week seedling; 5-week floral bud	shared
MLAFT.4772.1	2-week seedling; 5-week floral bud	shared
MLAFT.4837.1	2-week seedling; 5-week floral bud	shared
MLAFT.4843.1	2-week seedling; 5-week floral bud	shared
MLAFT.4894.1	2-week seedling; 5-week floral bud	shared
MLAFT.5267.1	2-week seedling; 5-week floral bud	shared
MLAFT.5283.1	2-week seedling; 5-week floral bud	shared
MLAFT.5329.1	2-week seedling; 5-week floral bud	shared
MLAFT.5379.1	2-week seedling; 5-week floral bud	shared
MLAFT.548.1	2-week seedling; 5-week floral bud	shared
MLAFT.5593.1	2-week seedling; 5-week floral bud	shared
MLAFT.5598.1	2-week seedling; 5-week floral bud	shared
MLAFT.5800.1	2-week seedling; 5-week floral bud	shared
MLAFT.5832.1	2-week seedling; 5-week floral bud	shared
MLAFT.6080.1	2-week seedling; 5-week floral bud	shared
MLAFT.6143.1	2-week seedling; 5-week floral bud	shared
MLAFT.6159.1	2-week seedling; 5-week floral bud	shared
MLAFT.6201.2	2-week seedling; 5-week floral bud	shared
MLAFT.6234.1	2-week seedling; 5-week floral bud	shared
MLAFT.6392.1	2-week seedling; 5-week floral bud	shared
MLAFT.6484.1	2-week seedling; 5-week floral bud	shared
MLAFT.6513.1	2-week seedling; 5-week floral bud	shared
MLAFT.6522.1	2-week seedling; 5-week floral bud	shared
MLAFT.6539.1	2-week seedling; 5-week floral bud	shared
MLAFT.6656.1	2-week seedling; 5-week floral bud	shared
MLAFT.6668.1	2-week seedling; 5-week floral bud	shared
MLAFT.6687.1	2-week seedling; 5-week floral bud	shared
MLAFT.6729.1	2-week seedling; 5-week floral bud	shared
MLAFT.6808.1	2-week seedling; 5-week floral bud	shared
MLAFT.6930.1	2-week seedling; 5-week floral bud	shared
MLAFT.6969.1	2-week seedling; 5-week floral bud	shared
MLAFT.7074.1	2-week seedling; 5-week floral bud	shared
MLAFT.7133.1	2-week seedling; 5-week floral bud	shared
MLAFT.7248.1	2-week seedling; 5-week floral bud	shared
MLAFT.7319.1	2-week seedling; 5-week floral bud	shared
MLAFT.7391.1	2-week seedling; 5-week floral bud	shared
MLAFT.7678.1	2-week seedling; 5-week floral bud	shared
MLAFT.7790.1	2-week seedling; 5-week floral bud	shared
MLAFT.7846.1	2-week seedling; 5-week floral bud	shared
MLAFT.8074.1	2-week seedling; 5-week floral bud	shared
MLAFT.8094.1	2-week seedling; 5-week floral bud	shared
MLAFT.8148.1	2-week seedling; 5-week floral bud	shared
MLAFT.8305.1	2-week seedling; 5-week floral bud	shared
MLAFT.8337.1	2-week seedling; 5-week floral bud	shared
MLAFT.8375.1	2-week seedling; 5-week floral bud	shared
MLAFT.8420.1	2-week seedling; 5-week floral bud	shared
MLAFT.848.1	2-week seedling; 5-week floral bud	shared
MLAFT.8649.1	2-week seedling; 5-week floral bud	shared
MLAFT.8730.1	2-week seedling; 5-week floral bud	shared
MLAFT.8785.1	2-week seedling; 5-week floral bud	shared
MLAFT.8805.1	2-week seedling; 5-week floral bud	shared
MLAFT.8837.7	2-week seedling; 5-week floral bud	shared
MLAFT.8847.1	2-week seedling; 5-week floral bud	shared
MLAFT.917.1	2-week seedling; 5-week floral bud	shared
MLAFT.924.1	2-week seedling; 5-week floral bud	shared
MLAFT.9249.1	2-week seedling; 5-week floral bud	shared
MLAFT.9357.1	2-week seedling; 5-week floral bud	shared
MLAFT.9405.1	2-week seedling; 5-week floral bud	shared
MLAFT.9486.2	2-week seedling; 5-week floral bud	shared
MLAFT.9487.1	2-week seedling; 5-week floral bud	shared
MLAFT.9514.1	2-week seedling; 5-week floral bud	shared
MLAFT.9739.1	2-week seedling; 5-week floral bud	shared
MLAFT.9804.1	2-week seedling; 5-week floral bud	shared
MLAFT.9839.3	2-week seedling; 5-week floral bud	shared
MLAFT.9858.1	2-week seedling; 5-week floral bud	shared
