# Supplementary material for: Nanopore direct RNA sequencing reveals N6-methyladenosine and polyadenylation landscapes on long non-coding RNAs in Arabidopsis thaliana
Source: BMC Plant Biol. 2024 Nov 26;24:1126. doi: 10.1186/s12870-024-05845-4 (PMC11590578; doi:10.1186/s12870-024-05845-4)
Supplement: Supplementary file 6 — Supplementary Material 6 [file 12870_2024_5845_MOESM6_ESM.xlsx]

## Sheet: DE_lncRNA
Table S5: Differentially expressed lncRNAs and their neighbouring protein-coding genes
Transcript ID	Log2(fold change)	m6A difference	Relative position	Neighbouring protein-coding gene
MLAFT.22305.3	2.232	0.057	Antisense	AT5G36001
AT4G38552.1	2.151	0.05	Antisense	AT4G38550
MLAFT.1480.1	2.096	0.083	Intergenic	PRS2
MLAFT.11736.1	1.942	0.146	Antisense	IQD20
MLAFT.16829.1	1.836	0.143	Antisense	AT4G11120
MLAFT.10655.1	1.82	0.082	Antisense	AT3G15040
MLAFT.6845.1	1.817	0.133	Antisense	AT2G21185
MLAFT.22046.1	1.625	0.05	Intergenic	AT5G23430
MLAFT.12100.1	1.136	0.061	Antisense	AT3G58875
MLAFT.18383.1	1.079	0.278	Intergenic	EIN2
MLAFT.23086.1	1.032	0.114	Antisense	AT5G55010
MLAFT.13743.1	1.011	0.208	Intergenic	AT3G30823
MLAFT.1556.1	0.983	0.006	Intergenic	ARF21
MLAFT.6516.1	0.973	0.036	Intergenic	CAS1
AT2G13665.1	0.961	0.041	Antisense	AT2G13660
MLAFT.6106.1	-0.819	-0.122	Antisense	ACR3
AT1G69587.3	-0.82	-0.155	Antisense	CLE45
AT2G26355.1	-0.919	-0.034	Antisense	AT2G26360
AT1G56612.2	-1.026	-0.129	Antisense	AT1G56610
AT1G07128.1	-1.133	-0.07	Antisense	STN1
AT5G65575.2	-1.174	-0.131	Antisense	AT5G65580
MLAFT.608.1	-1.308	-0.142	Intergenic	AT1G13143
AT2G22821.1	-1.427	-0.102	Antisense	AT2G22820
MLAFT.4240.1	-1.633	-0.094	Antisense	CEL5
AT1G69587.1	-1.749	-0.144	Antisense	CLE45
MLAFT.16625.1	-1.932	-0.005	Antisense	AT7SL-1
MLAFT.18876.1	-2.133	-0.002	Antisense	AT5G14550
MLAFT.11353.2	-2.441	-0.086	Overlapping	AT3G28650
MLAFT.23515.1	-2.59	-0.107	Antisense	MUM2
